# Supplementary material for: OnPLS integration of transcriptomic, proteomic and metabolomic data shows multi-level oxidative stress responses in the cambium of transgenic hipI- superoxide dismutase Populus plants
Source: BMC Genomics. 2013 Dec 17;14:893. doi: 10.1186/1471-2164-14-893 (PMC3878592; doi:10.1186/1471-2164-14-893)
Supplement: Additional file 2: Table S1.1 — Genes encoding examined transcripts, their KEGG designations and relative abundance in WT and transgenic hipI-SOD plants. Table S1.2. Genes with significantly changed transcript abundance in transgenic hipI-SOD plants compared with WT sorted by KEGG pathways and MapMan designations. Table S2.1. List of unique proteins quantified and compared in transgenic hipI-SOD and WT plants. Table S2.2. Proteins with significantly different abundance in transgenic hipI-SOD plants compared with WT. Table S3.1. List of metabolites identified by mass spectrometry (GC-MS and LC-MS). Table S3.2. Metabolites with significantly different abundance in transgenic hipI-SOD plants compared with WT (detected by GC-MS and LC-MS). Table S4.1. Subcellular localization of proteins in transgenic hipI-SOD plants compared with WT sorted by location designation. [file 1471-2164-14-893-S2.xlsx]

## Sheet: Table S1.1_Transcriptomics
Table S1.1. Genes encoding examined transcripts, their KEGG designations and relative abundance in WT and transgenic hipI-SOD plants.
Columns indicate: JGI V2.2 IDs.; preferred gene model JGI V1.1 comparable with that used in the pathway software packages (Paintomics and MapMan) for the poplar genome; KEGG pathway; KEGG subpathway; MapMan name; MapMan symbol; MapMan identifier; average WT, AS-SOD9, AS-SOD24 normalised values; (VIP) variables.
JGI V2.2 ID	Preferred gene model (JGI V1.1)	Pathway	Subpathway	MapMan name	MapMan symbol	MapMan identifier	WT_AVG	AS-SOD9_AVG	AS-SOD24_AVG	variables (VIP)
POPTR_0017s08570.1	estExt_fgenesh4_pm.C_880007		Nucleic acid binding	RNA.RNA binding	ATGRP2 (GLYCINE-RICH RNA-BINDING PROTEIN 2)	jgi|poptr1_1|836867|estext_fgenesh4_pm.c_880007	5.64671e-08	87.5385	65.0396	10.9616
POPTR_0011s12800.1	gw1.XI.108.1			stress.abiotic.unspecified	universal stress protein (USP) family protein	jgi|poptr1_1|232128|gw1.xi.108.1	1.84451e-08	-46.3459	5.399	4.58664
POPTR_0010s07020.1	gw1.X.4789.1	Genetic Information Processing	Ribosome (Translation)	protein.synthesis.ribosomal protein.eukaryotic.60S subunit.L17	60S ribosomal protein L17 (RPL17B)	jgi|poptr1_1|230092|gw1.x.4789.1	7.46156e-09	23.2708	27.308	3.46647
POPTR_0015s10330.2	eugene3.00150702	Carbohydrate Metabolism	Glycolysis / Gluconeogenesis	glycolysis.glyceraldehyde 3-phosphate dehydrogenase	GAPDH 1.2	jgi|poptr1_1|575307|eugene3.00150702	2.97299e-08	24.8143	24.0082	3.3587
POPTR_0002s19210.1	grail3.0050012801	Environmental Information Processing;	Signaling Molecules and Interaction; GTP-binding proteins	protein.targeting.secretory pathway.unspecified	ATARFA1E (ADP-RIBOSYLATION FACTOR A1E)	jgi|poptr1_1|644880|grail3.0050012801	5.97477e-10	20.8889	23.0346	3.10558
POPTR_0019s08080.1	estExt_fgenesh4_kg.C_LG_XIX0005			protein.synthesis.initiation	eIF4-gamma/eIF5/eIF2-epsilon domain-containing protein	jgi|poptr1_1|814507|estext_fgenesh4_kg.c_lg_xix0005	-0.0425682	17.7892	12.6611	2.18634
POPTR_0004s09830.1	estExt_fgenesh4_pm.C_LG_IV0210	Genetic Information Processing	Ribosome (Translation)	protein.synthesis.ribosomal protein.eukaryotic.40S subunit.S7	40S ribosomal protein S7 (RPS7B)	jgi|poptr1_1|831132|estext_fgenesh4_pm.c_lg_iv0210	-4.00136e-09	12.4956	17.6167	2.18415
POPTR_0010s21840.1	estExt_fgenesh4_pm.C_LG_X0841			redox.ascorbate and glutathione.ascorbate	DHAR2	jgi|poptr1_1|833836|estext_fgenesh4_pm.c_lg_x0841	-1.03952e-08	-8.52668	18.4625	1.97893
POPTR_0002s18010.1	eugene3.00021666	Genetic Information Processing	Ribosome (Translation)	protein.synthesis.ribosomal protein.eukaryotic.60S subunit.P1	60s acidic ribosomal protein P1, putative	jgi|poptr1_1|552351|eugene3.00021666	-1.17341e-09	10.2778	14.7464	1.84221
POPTR_0006s17940.1	estExt_fgenesh4_pm.C_1210019	Carbohydrate Metabolism; Energy Metabolism	Glycolysis / Gluconeogenesis; Pentose phosphate pathway; Fructose and mannose metabolism ; Carbon fixation in photosynthetic organisms	glycolysis.aldolase	fructose-bisphosphate aldolase, putative	jgi|poptr1_1|836979|estext_fgenesh4_pm.c_1210019	3.17485e-09	15.6925	5.72339	1.59781
POPTR_0008s04230.1	estExt_Genewise1_v1.C_LG_VIII1205	Genetic Information Processing	RNA transport (Translation)	protein.synthesis.elongation	elongation factor 1-alpha / EF-1-alpha	jgi|poptr1_1|720367|estext_genewise1_v1.c_lg_viii1205	0	14.3895	8.53189	1.53044
POPTR_0013s10350.1	estExt_Genewise1_v1.C_410611			not assigned.no ontology	phosphorylase family protein	jgi|poptr1_1|740814|estext_genewise1_v1.c_410611	1.02852e-10	14.1251	6.83735	1.5132
POPTR_0017s13350.1	grail3.0155001302	Metabolism; Glycan Biosynthesis and Metabolism; Glycosyltransferases		cell wall.cell wall proteins.RGP	RGP2 (REVERSIBLY GLYCOSYLATED POLYPEPTIDE 2)	jgi|poptr1_1|673066|grail3.0155001302	0	-13.8241	-6.32285	1.4895
POPTR_0012s09840.1	gw1.XII.1166.1			protein.synthesis.elongation	elongation factor 1-beta, putative / EF-1-beta, putative	jgi|poptr1_1|422706|gw1.xii.1166.1	5.46646e-09	-11.11	-8.54214	1.34396
POPTR_0009s06020.1	estExt_fgenesh4_pg.C_LG_IX1026	Genetic Information Processing	Protein processing in endoplasmic reticulum (Folding, Sorting and Degradation)	not assigned.no ontology	WD-40 repeat family protein	jgi|poptr1_1|821436|estext_fgenesh4_pg.c_lg_ix1026	9.7298e-09	-12.6789	-2.99008	1.32693
POPTR_0003s01440.1	gw1.III.1424.1		Lipid transport and binding	misc.protease inhibitor/seed storage/lipid transfer protein (LTP) family protein	protease inhibitor/seed storage/lipid transfer protein (LTP) family protein	jgi|poptr1_1|414321|gw1.iii.1424.1	-9.99201e-16	-5.65941	-12.2914	1.30565
POPTR_0005s25420.1	estExt_fgenesh4_pg.C_LG_V1461			redox.thioredoxin	ATTRX1 (Arabidopsis thaliana thioredoxin H-type 1)	jgi|poptr1_1|818765|estext_fgenesh4_pg.c_lg_v1461	7.64276e-09	12.1071	3.62024	1.3007
POPTR_0016s12760.1	estExt_fgenesh4_pm.C_LG_XVI0442	Carbohydrate Metabolism	Glycolysis / Gluconeogenesis	fermentation.PDC	pyruvate decarboxylase, putative	jgi|poptr1_1|835585|estext_fgenesh4_pm.c_lg_xvi0442	3.13739e-09	4.99688	9.86006	1.1334
POPTR_0001s06260.1	eugene3.00010275	Genetic Information Processing	Ribosome (Translation)	protein.degradation.ubiquitin.ubiquitin	UBQ5 (UBIQUITIN 5)	jgi|poptr1_1|547834|eugene3.00010275	-9.43311e-09	8.80827	5.4177	1.09663
POPTR_0004s17840.1	eugene3.00041327			stress.abiotic.cold	ATGRP2B (GLYCINE-RICH PROTEIN 2B)	jgi|poptr1_1|556614|eugene3.00041327	0	-9.16526	-5.26658	1.08403
POPTR_0002s23510.1	gw1.II.2815.1			hormone metabolism.auxin.induced-regulated-responsive-activated	ATB2	jgi|poptr1_1|411480|gw1.ii.2815.1	-4.78555e-09	10.2333	4.37375	1.061
POPTR_0004s20220.1	grail3.0066005802	Amino Acid Metabolism; Metabolism of Other Amino Acids	Cysteine and methionine metabolism; Selenocompound metabolism	amino acid metabolism.synthesis.aspartate family.methionine	ATCIMS (COBALAMIN-INDEPENDENT METHIONINE SYNTHASE)	jgi|poptr1_1|679841|grail3.0066005802	-4.35849e-09	9.51066	6.99141	1.0521
POPTR_0014s04880.1	eugene3.00400106	Nucleotide Metabolism	Purine metabolism; Pyrimidine metabolism	nucleotide metabolism.phosphotransfer and pyrophosphatases.nucleoside diphosphate kinase	NDPK1 (nucleoside diphosphate kinase 1)	jgi|poptr1_1|591761|eugene3.00400106	-1.26404e-09	8.17737	5.02899	1.01825
POPTR_0001s36710.1	grail3.0032001601			not assigned.no ontology	2-oxoacid dehydrogenase family protein	jgi|poptr1_1|642210|grail3.0032001601	0	9.04482	6.3227	0.984002
POPTR_0015s07010.1	grail3.0082000101			not assigned.unknown		jgi|poptr1_1|680830|grail3.0082000101	-1.33227e-15	9.59102	1.45827	0.973913
POPTR_0004s14530.1	gw1.XIX.1965.1			transport.misc	SEC14 cytosolic factor family protein / phosphoglyceride transfer family protein	jgi|poptr1_1|249565|gw1.xix.1965.1	-8.47213e-10	-3.51616	-9.04378	0.964355
POPTR_0010s21270.1	gw1.261.46.1			stress.abiotic.heat	HSC70-1 (heat shock cognate 70 kDa protein 1)	jgi|poptr1_1|280896|gw1.261.46.1	1.86022e-09	3.96881	8.84436	0.960646
POPTR_0010s15250.1	estExt_fgenesh4_pm.C_LG_X0557	Biosynthesis of Other Secondary Metabolites	Tropane, piperidine and pyridine alkaloid biosynthesis	misc.nitrilases, *nitrile lyases, berberine bridge enzymes, reticuline oxidases, troponine reductases	tropinone reductase, putative / tropine dehydrogenase, putative	jgi|poptr1_1|833658|estext_fgenesh4_pm.c_lg_x0557	-1.73079e-09	-9.61386	1.84174	0.921609
POPTR_0006s11800.1	estExt_fgenesh4_pm.C_280132	Carbohydrate Metabolism; Genetic Information Processing	Glycolysis / Gluconeogenesis; RNA degradation	glycolysis.enolase	LOS2 (Low expression of osmotically responsive genes 1)	jgi|poptr1_1|836259|estext_fgenesh4_pm.c_280132	5.05858e-09	7.95703	5.73884	0.905635
POPTR_0006s19870.1	estExt_Genewise1_v1.C_LG_VI0968			protein.synthesis.initiation	EIF-5A (eukaryotic translation initiation factor 5A-1)	jgi|poptr1_1|717121|estext_genewise1_v1.c_lg_vi0968	-1.26902e-09	7.66593	-0.0775459	0.891834
POPTR_0002s20400.1	eugene3.00021777	Genetic Information Processing	Ribosome (Translation)	protein.synthesis.ribosomal protein.eukaryotic.60S subunit.L18	60S ribosomal protein L18 (RPL18C)	jgi|poptr1_1|552462|eugene3.00021777	-1.0272e-08	8.83333	2.01122	0.862724
POPTR_0009s14850.1	estExt_fgenesh4_pm.C_LG_IX0111	Genetic Information Processing	Ribosome (Translation)	protein.synthesis.ribosomal protein.eukaryotic.60S subunit.unknown		jgi|poptr1_1|832971|estext_fgenesh4_pm.c_lg_ix0111	3.55755e-09	-2.51426	-8.32117	0.846057
POPTR_0002s14740.1	eugene3.00021350	Amino Acid Metabolism	Phenylalanine, tyrosine and tryptophan biosynthesis	amino acid metabolism.synthesis.aromatic aa.chorismate.5-enolpyruvylshikimate-3-phosphate synthase	3-phosphoshikimate 1-carboxyvinyltransferase / 5-enolpyruvylshikimate-3-phosphate / EPSP synthase	jgi|poptr1_1|552035|eugene3.00021350	2.13115e-09	6.63465	5.78762	0.83379
POPTR_0012s13510.1	grail3.0079006701			redox.ascorbate and glutathione	ATMP2 (MEMBRANE STEROID BINDING PROTEIN 2)	jgi|poptr1_1|662371|grail3.0079006701	-1.07179e-08	-4.91277	-6.98562	0.817007
POPTR_0002s08260.1	grail3.0003069401			redox.thioredoxin	ATPDIL1-1 (PDI-LIKE 1-1)	jgi|poptr1_1|643603|grail3.0003069401	-2.61049e-09	7.01135	5.1269	0.809571
POPTR_0004s16260.1	estExt_Genewise1_v1.C_LG_IV0527			RNA.RNA binding	ATGRP7 (COLD, CIRCADIAN RHYTHM, AND RNA BINDING 2)	jgi|poptr1_1|712972|estext_genewise1_v1.c_lg_iv0527	-1.31407e-09	3.11418	7.05755	0.759953
POPTR_0008s02430.1	gw1.VIII.1505.1			metal handling.binding, chelation and storage	ATX1	jgi|poptr1_1|420077|gw1.viii.1505.1	-1.40628e-15	6.64829	-0.97853	0.742199
POPTR_0018s14290.1	grail3.0164005201	Genetic Information Processing	Proteasome	protein.degradation.ubiquitin.proteasom	PBA1 (20S proteasome beta subunit A 1)	jgi|poptr1_1|673509|grail3.0164005201	-7.06489e-09	7.08618	1.44586	0.739499
POPTR_0005s01850.1	fgenesh4_pm.C_scaffold_133000042	Genetic Information Processing; Cellular Processes	Protein processing in endoplasmic reticulum (Folding, Sorting and Degradation); Phagosome	signalling.calcium	CRT1 (CALRETICULIN 1)	jgi|poptr1_1|811231|fgenesh4_pm.c_scaffold_133000042	-9.99201e-16	6.87684	5.21292	0.696428
POPTR_0008s03800.1	estExt_Genewise1_v1.C_LG_VIII1052	Nucleotide Metabolism	Purine metabolism	nucleotide metabolism.salvage.nucleoside kinases.adenosine kinase	ADK2 (ADENOSINE KINASE 2)	jgi|poptr1_1|720292|estext_genewise1_v1.c_lg_viii1052	-2.56268e-09	1.79253	6.53506	0.661386
POPTR_0016s08580.1	gw1.XVI.2663.1			redox.ascorbate and glutathione.ascorbate	APX2 (ASCORBATE PEROXIDASE 2)	jgi|poptr1_1|256724|gw1.xvi.2663.1	-6.08187e-09	-3.65934	-5.26554	0.62515
POPTR_0005s17300.1	grail3.0083005001			signalling.14-3-3 proteins	GRF2 (GENERAL REGULATORY FACTOR 2)	jgi|poptr1_1|651251|grail3.0083005001	3.14563e-16	-5.47916	-3.03722	0.619657
POPTR_0013s15560.1	grail3.0189002602	Genetic Information Processing	Ribosome (Translation)	protein.synthesis.ribosomal protein.eukaryotic.60S subunit.L10	60S ribosomal protein L10 (RPL10B)	jgi|poptr1_1|663639|grail3.0189002602	-3.90497e-09	4.11048	-4.61164	0.603257
POPTR_0014s02200.1	estExt_Genewise1_v1.C_400967			cell.organisation	WPP2 (WPP domain protein 2)	jgi|poptr1_1|740524|estext_genewise1_v1.c_400967	9.99201e-16	5.90492	-0.927627	0.597575
POPTR_0007s01850.1	eugene3.00070163	Carbohydrate Metabolism	Fructose and mannose metabolism; Starch and sucrose metabolism; Amino sugar and nucleotide sugar metabolism	major CHO metabolism.degradation.sucrose.fructokinase	pfkB-type carbohydrate kinase family protein	jgi|poptr1_1|562225|eugene3.00070163	-4.04784e-10	5.48502	2.40594	0.590426
POPTR_0009s03780.2	estExt_Genewise1_v1.C_LG_IX4171	Genetic Information Processing	Ribosome (Translation)	protein.synthesis.ribosomal protein.eukaryotic.60S subunit.P3	60S acidic ribosomal protein P3 (RPP3B)	jgi|poptr1_1|723244|estext_genewise1_v1.c_lg_ix4171	-7.04101e-09	0.156433	5.79476	0.587377
POPTR_0001s01350.1	gw1.29.38.1			protein.synthesis.ribosomal protein.eukaryotic.60S subunit.L13	ATBBC1 (breast basic conserved 1)	jgi|poptr1_1|423526|gw1.29.38.1	3.23411e-09	5.51278	-0.199393	0.567228
POPTR_0010s16050.1	estExt_fgenesh4_pg.C_LG_X1353			not assigned.no ontology	stable protein 1-related	jgi|poptr1_1|822230|estext_fgenesh4_pg.c_lg_x1353	9.16593e-10	2.39318	4.87235	0.53854
POPTR_0003s16030.1	grail3.0047006401	Carbohydrate Metabolism	Pentose phosphate pathway	OPP.non-reductive PP.transaldolase	transaldolase, putative	jgi|poptr1_1|646955|grail3.0047006401	-2.59285e-10	2.91028	4.52651	0.515492
POPTR_0010s26000.1	estExt_Genewise1_v1.C_LG_X3071	Energy Metabolism; Cellular Processes	Oxidative phosphorylation; Phagosome	transport.p- and v-ATPases.H+-transporting two-sector ATPase	VHA-A	jgi|poptr1_1|725234|estext_genewise1_v1.c_lg_x3071	-2.2402e-09	-4.24402	2.39209	0.514234
POPTR_0013s11070.1	grail3.0041010801			transport.misc	SEC14 cytosolic factor family protein / phosphoglyceride transfer family protein	jgi|poptr1_1|678158|grail3.0041010801	8.46394e-10	-2.25941	-4.63544	0.511185
POPTR_0008s05320.1	estExt_fgenesh4_pm.C_LG_VIII0190			cell wall.precursor synthesis.UXS	UXS6	jgi|poptr1_1|832538|estext_fgenesh4_pm.c_lg_viii0190	1.6252e-09	2.83332	4.46393	0.510904
POPTR_0017s08610.1	eugene3.00880022	Amino Acid Metabolism	Cysteine and methionine metabolism	amino acid metabolism.degradation.aspartate family.methionine	HOG1 (HOMOLOGY-DEPENDENT GENE SILENCING 1)	jgi|poptr1_1|597072|eugene3.00880022	-1.52541e-10	3.60069	4.15117	0.50687
POPTR_0006s15090.1	estExt_fgenesh4_pg.C_LG_VI0946			DNA.synthesis/chromatin structure	3, NFA3	jgi|poptr1_1|819264|estext_fgenesh4_pg.c_lg_vi0946	0	-4.56217	-2.62026	0.50401
POPTR_0002s05710.1	eugene3.00020526	Genetic Information Processing	Ribosome (Translation)	protein.synthesis.ribosomal protein.eukaryotic.40S subunit.S12	40S ribosomal protein S12 (RPS12C)	jgi|poptr1_1|551211|eugene3.00020526	-1.02487e-09	4.27361	2.7761	0.498097
POPTR_0016s02790.1	estExt_Genewise1_v1.C_LG_XVI1054	Genetic Information Processing	Proteasome	protein.degradation.ubiquitin.proteasome	RPT3 (root phototropism 3)	jgi|poptr1_1|734681|estext_genewise1_v1.c_lg_xvi1054	-3.05444e-09	4.11292	3.22519	0.498079
POPTR_0001s29350.1	grail3.0017034001	Genetic Information Processing; Environmental Adaptation	Protein processing in endoplasmic reticulum (Folding, Sorting and Degradation): Plant-pathogen interaction	stress.abiotic.heat	heat shock protein 81-4 (HSP81-4)	jgi|poptr1_1|642154|grail3.0017034001	-1.36597e-09	-0.774668	-4.76356	0.486568
POPTR_0030s00470.1	gw1.XIII.1369.1	Genetic Information Processing	Ribosome (Translation)	protein.synthesis.ribosomal protein.eukaryotic.40S subunit.S24	40S ribosomal protein S24 (RPS24B)	jgi|poptr1_1|241120|gw1.xiii.1369.1	-7.03141e-16	-4.75595	-1.52982	0.484036
POPTR_0017s08170.1	estExt_fgenesh4_pm.C_LG_XVII0043	Genetic Information Processing	Ribosome (Translation)	protein.synthesis.ribosomal protein.eukaryotic.60S subunit.L13A	60S ribosomal protein L13A (RPL13aA)	jgi|poptr1_1|835660|estext_fgenesh4_pm.c_lg_xvii0043	-5.28017e-11	4.33847	-2.05498	0.47562
POPTR_0014s04380.1	estExt_fgenesh4_pg.C_400147			protein.folding	chloroplast chaperonin 10, putative	jgi|poptr1_1|826739|estext_fgenesh4_pg.c_400147	1.64683e-15	3.69535	2.6659	0.47531
POPTR_0010s16420.1	estExt_fgenesh4_pg.C_LG_X1392			cell wall.cell wall proteins.RGP	RGP3 (REVERSIBLY GLYCOSYLATED POLYPEPTIDE 3)	jgi|poptr1_1|822254|estext_fgenesh4_pg.c_lg_x1392	-7.65797e-11	-4.80054	0.703444	0.474889
POPTR_0006s14400.1	grail3.0028002001			protein.degradation.cysteine protease	cysteine proteinase, putative	jgi|poptr1_1|675847|grail3.0028002001	-3.04653e-09	4.6237	-0.850405	0.468996
POPTR_0004s17940.1	estExt_Genewise1_v1.C_LG_IV1103	Genetic Information Processing	Proteasome	protein.degradation.ubiquitin	RPN10 (REGULATORY PARTICLE NON-ATPASE 10)	jgi|poptr1_1|713282|estext_genewise1_v1.c_lg_iv1103	0	5.03237	0.784279	0.466404
POPTR_0009s15490.1	estExt_fgenesh4_pg.C_LG_IX0162	Amino Acid Metabolism; Metabolism of Other Amino Acids	Cysteine and methionine metabolism; Selenocompound metabolism	amino acid metabolism.synthesis.aspartate family.methionine	ATCIMS (COBALAMIN-INDEPENDENT METHIONINE SYNTHASE)	jgi|poptr1_1|821018|estext_fgenesh4_pg.c_lg_ix0162	-5.55112e-16	2.85303	4.29583	0.464316
POPTR_0008s12550.1	estExt_Genewise1_v1.C_LG_VIII1306	Energy Metabolism	Oxidative phosphorylation	PS.lightreaction.ATP synthase	ATP synthase beta chain 2, mitochondrial	jgi|poptr1_1|720428|estext_genewise1_v1.c_lg_viii1306	1.29526e-15	-4.08223	2.05382	0.463777
POPTR_0003s16930.1	eugene3.00031404			protein.targeting.nucleus	NTF2B (NUCLEAR TRANSPORT FACTOR 2B)	jgi|poptr1_1|554771|eugene3.00031404	4.16603e-09	2.73398	-3.6716	0.443983
POPTR_0010s09180.1	grail3.0175001701			hormone metabolism.auxin.induced-regulated-responsive-activated	similar to unknown protein [Arabidopsis thaliana] (TAIR:AT3G22850.1)	jgi|poptr1_1|658469|grail3.0175001701	-2.89574e-09	-2.71834	3.6369	0.4416
POPTR_0002s09610.1	grail3.0003082501			cell.organisation	ANNAT1 (ANNEXIN ARABIDOPSIS 1)	jgi|poptr1_1|643752|grail3.0003082501	-2.36576e-09	3.73116	1.87125	0.439147
POPTR_0001s32170.1	gw1.I.3503.1			protein.synthesis.ribosomal protein.eukaryotic.60S subunit.L13A	60S ribosomal protein L13A (RPL13aD)	jgi|poptr1_1|174903|gw1.i.3503.1	-1.62833e-15	3.66087	2.52114	0.436181
POPTR_0002s14730.1	estExt_Genewise1_v1.C_LG_XIV0740	Carbohydrate Metabolism; Energy Metabolism; Metabolism of Terpenoids and Polyketides	Pentose phosphate pathway; Carbon fixation in photosynthetic organisms; Biosynthesis of ansamycins	PS.calvin cyle.transketolase	transketolase, putative	jgi|poptr1_1|730849|estext_genewise1_v1.c_lg_xiv0740	8.527e-11	2.13985	4.0226	0.431317
POPTR_0002s14250.1	estExt_Genewise1_v1.C_LG_II0017	Genetic Information Processing	Ribosome (Translation)	protein.synthesis.ribosomal protein.eukaryotic.60S subunit.L15	60S ribosomal protein L15 (RPL15A)	jgi|poptr1_1|709743|estext_genewise1_v1.c_lg_ii0017	0	2.84815	2.27584	0.4308
POPTR_0002s06240.1	grail3.0003052802			not assigned.no ontology.glycine rich proteins	glycine-rich protein	jgi|poptr1_1|643409|grail3.0003052802	-1.33227e-15	4.13834	-1.15289	0.428132
POPTR_0002s20540.1	eugene3.00021764	Genetic Information Processing	Ribosome (Translation)	protein.synthesis.ribosomal protein.eukaryotic.60S subunit.L22	60S ribosomal protein L22-2 (RPL22B)	jgi|poptr1_1|552449|eugene3.00021764	1.9984e-15	-4.07735	-1.67431	0.419277
POPTR_0011s11210.1	estExt_Genewise1_v1.C_LG_XI3612			signalling.14-3-3 proteins	GRF9 (GENERAL REGULATORY FACTOR 9)	jgi|poptr1_1|728320|estext_genewise1_v1.c_lg_xi3612	-4.73545e-09	3.45783	2.84826	0.412341
POPTR_0009s13270.1	estExt_fgenesh4_pg.C_LG_IX0365			cell.cycle.peptidylprolyl isomerase	peptidyl-prolyl cis-trans isomerase / cyclophilin (CYP2) / rotamase	jgi|poptr1_1|821113|estext_fgenesh4_pg.c_lg_ix0365	0.00420715	4.132	-0.450949	0.411914
POPTR_0003s11430.1	estExt_fgenesh4_pg.C_LG_III0919	Genetic Information Processing	Ribosome (Translation)	protein.synthesis.ribosomal protein.eukaryotic.40S subunit.S15A	40S ribosomal protein S15A (RPS15aF)	jgi|poptr1_1|817301|estext_fgenesh4_pg.c_lg_iii0919	-3.51571e-16	2.85251	2.94702	0.410011
POPTR_0001s32780.1	estExt_Genewise1_v1.C_LG_I3343	Amino Acid Metabolism	Cysteine and methionine metabolism	amino acid metabolism.degradation.aspartate family.methionine	HOG1 (HOMOLOGY-DEPENDENT GENE SILENCING 1)	jgi|poptr1_1|707148|estext_genewise1_v1.c_lg_i3343	-6.45937e-10	3.16181	2.9258	0.395189
POPTR_0018s12330.1	estExt_Genewise1_v1.C_LG_XVIII3410	Genetic Information Processing	Ribosome (Translation)	protein.synthesis.ribosomal protein.eukaryotic.40S subunit.S11	RPS11-BETA (RIBOSOMAL PROTEIN S11-BETA)	jgi|poptr1_1|738092|estext_genewise1_v1.c_lg_xviii3410	3.35971e-09	3.65104	1.3255	0.395153
POPTR_0602s00200.1	grail3.0040028802			not assigned.unknown	VEP1 (VEIN PATTERNING 1)	jgi|poptr1_1|677931|grail3.0040028802	-3.70074e-17	0.0872979	4.09264	0.391796
POPTR_0002s20340.2	estExt_fgenesh4_pm.C_LG_II0867	Carbohydrate Metabolism	Starch and sucrose metabolism	major CHO metabolism.degradation.sucrose.Susy	SUS3	jgi|poptr1_1|830445|estext_fgenesh4_pm.c_lg_ii0867	-0.00241737	-0.190271	-3.77824	0.386868
POPTR_0001s35630.1	estExt_Genewise1_v1.C_LG_I2658	Genetic Information Processing	Ribosome (Translation)	protein.synthesis.ribosomal protein.eukaryotic.60S subunit.L27	60S ribosomal protein L27 (RPL27C)	jgi|poptr1_1|706822|estext_genewise1_v1.c_lg_i2658	-2.35298e-09	2.70436	-2.35569	0.380027
POPTR_0003s12330.1	estExt_fgenesh4_pg.C_LG_III1004	Genetic Information Processing	Ribosome (Translation)	protein.synthesis.ribosomal protein.eukaryotic.60S subunit.L24	RPL24A (RIBOSOMAL PROTEIN L24)	jgi|poptr1_1|817338|estext_fgenesh4_pg.c_lg_iii1004	-1.24117e-09	3.49682	1.09663	0.376487
POPTR_0008s16670.1	eugene3.00081537	Carbohydrate Metabolism; Energy Metabolism	Citrate cycle (TCA cycle); Pyruvate metabolism; Glyoxylate and dicarboxylate metabolism; Carbon fixation in photosynthetic organisms	TCA / org. transformation.other organic acid transformaitons.cyt MDH	malate dehydrogenase, cytosolic, putative	jgi|poptr1_1|564942|eugene3.00081537	2.41612e-09	2.92096	2.64928	0.374906
POPTR_0015s14490.1	grail3.0005049701	Genetic Information Processing	Ribosome (Translation)	protein.synthesis.ribosomal protein.eukaryotic.40S subunit.S13	ATRPS13A (RIBOSOMAL PROTEIN S13A)	jgi|poptr1_1|666912|grail3.0005049701	3.2242e-09	3.43687	0.879735	0.366587
POPTR_0006s13480.1	estExt_Genewise1_v1.C_280409	Genetic Information Processing	Ribosome (Translation)	protein.synthesis.ribosomal protein.eukaryotic.60S subunit.L4/L1	60S ribosomal protein L4/L1 (RPL4A)	jgi|poptr1_1|739311|estext_genewise1_v1.c_280409	-1.28081e-09	1.75381	3.3626	0.365237
POPTR_0017s08600.1	estExt_fgenesh4_pm.C_LG_I0969			PS.photorespiration.serine hydroxymethyltransferase	SHM4 (SERINE HYDROXYMETHYLTRANSFERASE 4)	jgi|poptr1_1|829808|estext_fgenesh4_pm.c_lg_i0969	-8.24246e-10	2.48148	2.90373	0.360372
POPTR_0001s16250.1	estExt_fgenesh4_pm.C_290002			cell wall.pectin*esterases.PME	ATPME3 (Arabidopsis thaliana pectin methylesterase 3)	jgi|poptr1_1|836280|estext_fgenesh4_pm.c_290002	-3.99286e-09	-1.86677	-2.97202	0.352749
POPTR_0012s03450.1	estExt_Genewise1_v1.C_LG_XII0631	Genetic Information Processing	Ribosome (Translation)	protein.synthesis.ribosomal protein.eukaryotic.60S subunit.L19	60S ribosomal protein L19 (RPL19B)	jgi|poptr1_1|728694|estext_genewise1_v1.c_lg_xii0631	3.9137e-09	3.24859	0.782551	0.352054
POPTR_0013s05850.1	estExt_fgenesh4_pg.C_LG_XIII0289	Amino Acid Metabolism; Metabolism of Other Amino Acids	Cysteine and methionine metabolism; Selenocompound metabolism	amino acid metabolism.synthesis.aspartate family.methionine	ATCIMS (COBALAMIN-INDEPENDENT METHIONINE SYNTHASE)	jgi|poptr1_1|823714|estext_fgenesh4_pg.c_lg_xiii0289	5.91688e-10	3.78023	0.666974	0.347305
POPTR_0001s18040.1	eugene3.00011119			stress.abiotic.heat	HSP91 (Heat shock protein 91)	jgi|poptr1_1|548678|eugene3.00011119	1.96061e-09	-2.22551	-2.9059	0.343729
POPTR_0018s13700.1	eugene3.00181232	Genetic Information Processing	Ribosome (Translation)	protein.synthesis.ribosomal protein.eukaryotic.60S subunit.L7	60S ribosomal protein L7 (RPL7C)	jgi|poptr1_1|579008|eugene3.00181232	7.55658e-10	1.9294	2.9827	0.343297
POPTR_0017s13710.1	estExt_Genewise1_v1.C_1550178			not assigned.unknown	similar to unknown protein [Arabidopsis thaliana] (TAIR:AT1G69510.2)	jgi|poptr1_1|745745|estext_genewise1_v1.c_1550178	-1.11841e-09	3.37743	0.102984	0.342367
POPTR_0010s23940.1	estExt_fgenesh4_pm.C_LG_X0935			glycolysis.PK	pyruvate kinase, putative	jgi|poptr1_1|833892|estext_fgenesh4_pm.c_lg_x0935	-5.54022e-09	-3.08492	-0.53332	0.337168
POPTR_0006s04870.1	estExt_fgenesh4_pg.C_LG_VI0416			cell.organisation	VLN2 (VILLIN 2)	jgi|poptr1_1|819056|estext_fgenesh4_pg.c_lg_vi0416	-7.03141e-16	-3.28939	-1.15991	0.334812
POPTR_0005s27500.1	estExt_fgenesh4_pg.C_LG_V1665			not assigned.unknown	similar to unnamed protein product [Vitis vinifera] (GB:CAO66258.1)	jgi|poptr1_1|818869|estext_fgenesh4_pg.c_lg_v1665	0	1.22875	3.30278	0.3265
POPTR_0019s13040.1	estExt_fgenesh4_pg.C_1200093	Genetic Information Processing	Ribosome (Translation)	protein.synthesis.ribosomal protein.eukaryotic.60S subunit.L5	ATL5 (A. THALIANA RIBOSOMAL PROTEIN L5)	jgi|poptr1_1|827713|estext_fgenesh4_pg.c_1200093	2.94596e-10	3.00265	0.954987	0.323062
POPTR_0011s09860.1	estExt_fgenesh4_pg.C_LG_XI0680	Carbohydrate Metabolism; Energy Metabolism	Citrate cycle (TCA cycle); Pyruvate metabolism; Glyoxylate and dicarboxylate metabolism ; Carbon fixation in photosynthetic organisms	gluconeogenesis.Malate DH	malate dehydrogenase (NAD), mitochondrial, putative	jgi|poptr1_1|822907|estext_fgenesh4_pg.c_lg_xi0680	1.33227e-15	-3.15001	0.631577	0.322968
POPTR_0006s23870.1	estExt_fgenesh4_pm.C_LG_VI0643	Genetic Information Processing	Ribosome (Translation)	protein.synthesis.ribosomal protein.eukaryotic.40S subunit.S3	40S ribosomal protein S3 (RPS3C)	jgi|poptr1_1|832072|estext_fgenesh4_pm.c_lg_vi0643	1.2761e-09	3.08308	1.0525	0.320958
POPTR_0011s11260.2	estExt_fgenesh4_pg.C_LG_XI0901	Genetic Information Processing	Ubiquitin mediated proteolysis	protein.degradation.ubiquitin.E2	UBC13A/UBC35 (UBIQUITIN-CONJUGATING ENZYME35)	jgi|poptr1_1|822983|estext_fgenesh4_pg.c_lg_xi0901	1.33404e-09	-3.02899	-0.40273	0.309258
POPTR_0017s11940.1	estExt_fgenesh4_pg.C_LG_XVII0378			hormone metabolism.gibberelin.induced-regulated-responsive-activated	GASA4 (GAST1 PROTEIN HOMOLOG 4)	jgi|poptr1_1|825556|estext_fgenesh4_pg.c_lg_xvii0378	2.32697e-09	0.35811	-3.1531	0.304836
POPTR_0013s05480.1	eugene3.00130573	Energy Metabolism; Amino Acid Metabolism; Metabolism of Other Amino Acids	Nitrogen metabolism; Alanine, aspartate and glutamate metabolism; Arginine and proline metabolism; D-Glutamine and D-glutamate metabolism	N-metabolism.N-degradation.glutamate dehydrogenase	GDH1 (GLUTAMATE DEHYDROGENASE 1)	jgi|poptr1_1|571209|eugene3.00130573	1.06877e-09	-2.20582	-2.18721	0.295375
POPTR_0002s25050.1	estExt_Genewise1_v1.C_LG_II3994	Genetic Information Processing	Ribosome (Translation)	protein.synthesis.ribosomal protein.eukaryotic.60S subunit.L32	60S ribosomal protein L32 (RPL32A)	jgi|poptr1_1|711534|estext_genewise1_v1.c_lg_ii3994	9.47159e-10	0.875328	2.78279	0.292507
POPTR_0010s22570.1	grail3.0022037901	Genetic Information Processing	RNA transport (Translation)	protein.synthesis.elongation	elongation factor 1-alpha / EF-1-alpha	jgi|poptr1_1|659840|grail3.0022037901	-1.70395e-09	-2.70901	1.00082	0.290158
POPTR_0006s23310.1	estExt_fgenesh4_pg.C_LG_VI1428	Genetic Information Processing	Proteasome	protein.degradation.ubiquitin.proteasome	RPT1A (regulatory particle triple-A 1A)	jgi|poptr1_1|819430|estext_fgenesh4_pg.c_lg_vi1428	3.58345e-09	2.5263	2.18474	0.289319
POPTR_0004s05590.1	estExt_Genewise1_v1.C_LG_IV2725	Genetic Information Processing	Ribosome (Translation)	protein.synthesis.ribosomal protein.eukaryotic.60S subunit.L36	60S ribosomal protein L36 (RPL36A)	jgi|poptr1_1|713845|estext_genewise1_v1.c_lg_iv2725	0	2.34913	-1.00254	0.289115
POPTR_0001s38560.1	estExt_Genewise1_v1.C_LG_I4975	Carbohydrate Metabolism; Energy Metabolism	Citrate cycle (TCA cycle); Pyruvate metabolism; Glyoxylate and dicarboxylate metabolism; Carbon fixation in photosynthetic organisms	gluconeogenesis.Malate DH	malate dehydrogenase (NAD), mitochondrial, putative	jgi|poptr1_1|707785|estext_genewise1_v1.c_lg_i4975	-0.00442024	1.47502	2.60344	0.287492
POPTR_0006s07680.1	estExt_fgenesh4_kg.C_LG_VI0025	Genetic Information Processing	Ribosome (Translation)	protein.synthesis.ribosomal protein.eukaryotic.60S subunit.L12	60S ribosomal protein L12 (RPL12B)	jgi|poptr1_1|813911|estext_fgenesh4_kg.c_lg_vi0025	2.46597e-09	2.29184	1.63014	0.287443
POPTR_0001s23190.1	estExt_fgenesh4_pg.C_LG_I1178			protein.synthesis.elongation	elongation factor 1-beta / EF-1-beta	jgi|poptr1_1|815174|estext_fgenesh4_pg.c_lg_i1178	-3.86397e-09	0.116208	-2.98452	0.283489
POPTR_0001s14040.1	estExt_fgenesh4_pm.C_LG_I0166	Genetic Information Processing	RNA degradation	protein.folding	HSP60 (Heat shock protein 60)	jgi|poptr1_1|829355|estext_fgenesh4_pm.c_lg_i0166	-7.83373e-10	2.50113	1.82564	0.277293
POPTR_0001s05690.1	grail3.0161000402			major CHO metabolism.synthesis.starch.transporter	AAC2 (ADP/ATP CARRIER 2)	jgi|poptr1_1|639874|grail3.0161000402	-3.49424e-09	1.25818	2.55025	0.276898
POPTR_0006s13440.1	grail3.0028011501			redox.ascorbate and glutathione.ascorbate	APX2 (ASCORBATE PEROXIDASE 2)	jgi|poptr1_1|675956|grail3.0028011501	2.33627e-09	-0.973012	-2.71016	0.275018
POPTR_0017s12290.1	estExt_Genewise1_v1.C_LG_XVII1215			not assigned.unknown		jgi|poptr1_1|736382|estext_genewise1_v1.c_lg_xvii1215	7.99948e-10	1.74342	2.55043	0.272962
POPTR_0008s04010.1	grail3.0049006102	Energy Metabolism; Cellular Processes	Oxidative phosphorylation; Phagosome	transport.p- and v-ATPases	VMA10 (VACUOLAR MEMBRANE ATPASE 10)	jgi|poptr1_1|655913|grail3.0049006102	2.22367e-09	2.5147	0.313067	0.271898
POPTR_0005s26930.1	estExt_fgenesh4_pg.C_LG_V1612			not assigned.unknown		jgi|poptr1_1|818850|estext_fgenesh4_pg.c_lg_v1612	3.69693e-10	-2.16269	-1.76473	0.270873
POPTR_0001s06560.1	estExt_Genewise1_v1.C_LG_I7028			RNA.regulation of transcription.unclassified	aspartyl protease family protein	jgi|poptr1_1|708470|estext_genewise1_v1.c_lg_i7028	3.32913e-10	1.71891	2.09872	0.266773
POPTR_0010s17860.1	estExt_fgenesh4_pm.C_LG_X0655	Carbohydrate Metabolism; Energy Metabolism	Glycolysis / Gluconeogenesis; Carbon fixation in photosynthetic organisms	PS.calvin cyle.phosphoglycerate kinase	phosphoglycerate kinase, putative	jgi|poptr1_1|833719|estext_fgenesh4_pm.c_lg_x0655	2.96059e-16	2.4136	2.11455	0.266256
POPTR_0015s14510.1	estExt_fgenesh4_pg.C_LG_XV1007	Genetic Information Processing	Ribosome (Translation)	protein.synthesis.ribosomal protein.eukaryotic.40S subunit.S20	40S ribosomal protein S20 (RPS20C)	jgi|poptr1_1|824872|estext_fgenesh4_pg.c_lg_xv1007	-3.415e-09	2.21982	0.681678	0.262917
POPTR_0003s16480.1	estExt_fgenesh4_pm.C_LG_I0194	Carbohydrate Metabolism	Glycolysis / Gluconeogenesis; Citrate cycle (TCA cycle) ; Pyruvate metabolism; Butanoate metabolism	TCA / org. transformation.TCA.pyruvate DH.E1	MAB1 (MACCI-BOU)	jgi|poptr1_1|829373|estext_fgenesh4_pm.c_lg_i0194	3.87669e-09	1.38367	2.40295	0.261153
POPTR_0005s02520.1	eugene3.01330038	Genetic Information Processing	Proteasome	protein.degradation.ubiquitin.proteasome	RPT5A (regulatory particle triple-A 5A)	jgi|poptr1_1|581882|eugene3.01330038	1.65808e-09	-0.242036	2.49764	0.256157
POPTR_0001s28750.1	estExt_fgenesh4_pg.C_LG_I2043	Genetic Information Processing	Ubiquitin mediated proteolysis	protein.degradation.ubiquitin.E1	ATUBA1 (ARABIDOPSIS THALIANA UBIQUITIN-ACTIVATING ENZYME 1)	jgi|poptr1_1|815464|estext_fgenesh4_pg.c_lg_i2043	3.72507e-11	-2.03905	-1.56636	0.253895
POPTR_0007s07960.1	estExt_fgenesh4_pg.C_LG_VII0739	Carbohydrate Metabolism; Energy Metabolism; Amino Acid Metabolism	Glyoxylate and dicarboxylate metabolism; Nitrogen metabolism; Alanine, aspartate and glutamate metabolism; Arginine and proline metabolism	N-metabolism.ammonia metabolism.glutamine synthase	ATGSR1 (Arabidopsis thaliana glutamine synthase clone R1)	jgi|poptr1_1|819912|estext_fgenesh4_pg.c_lg_vii0739	3.09214e-09	-1.17432	-2.14304	0.253725
POPTR_0012s04700.1	estExt_fgenesh4_pm.C_LG_XII0164			signalling.G-proteins	ATARCA (Arabidopsis thaliana Homolog of the Tobacco ArcA)	jgi|poptr1_1|834267|estext_fgenesh4_pm.c_lg_xii0164	1.5877e-09	-2.05469	1.53492	0.253084
POPTR_0003s11350.1	grail3.0018018701			redox.thioredoxin	ATHIP1 (ARABIDOPSIS THALIANA HSP70-INTERACTING PROTEIN 1)	jgi|poptr1_1|646478|grail3.0018018701	-2.92239e-09	-2.60407	0.421734	0.252379
POPTR_0002s05220.1	eugene3.00020474	Genetic Information Processing	Ribosome (Translation)	protein.synthesis.ribosomal protein.eukaryotic.40S subunit.S18	RPS18C (S18 RIBOSOMAL PROTEIN)	jgi|poptr1_1|551159|eugene3.00020474	3.84733e-09	2.10173	0.748765	0.245679
POPTR_0014s05750.1	estExt_fgenesh4_pm.C_400011			protein.folding	ATTCP-1 (Arabidopsis thaliana T-complex protein 1 alpha subunit)	jgi|poptr1_1|836390|estext_fgenesh4_pm.c_400011	-4.69316e-09	-2.15622	-1.02278	0.244837
POPTR_0005s26260.1	estExt_fgenesh4_pg.C_LG_V1547	Genetic Information Processing; Environmental Adaptation	Protein processing in endoplasmic reticulum (Folding, Sorting and Degradation); Plant-pathogen interaction	stress.abiotic.heat	SHD (SHEPHERD)	jgi|poptr1_1|818818|estext_fgenesh4_pg.c_lg_v1547	-1.40437e-09	3.45184	-0.0650082	0.244045
POPTR_0004s11780.1	eugene3.00041113	Genetic Information Processing	Ribosome (Translation)	protein.synthesis.ribosomal protein.eukaryotic.40S subunit.S19	40S ribosomal protein S19 (RPS19C)	jgi|poptr1_1|556400|eugene3.00041113	3.41385e-09	1.78924	-0.423913	0.240048
POPTR_0006s24090.1	gw1.VI.1753.1			protein.degradation	APM1 (AMINOPEPTIDASE M1)	jgi|poptr1_1|417380|gw1.vi.1753.1	-8.95329e-10	-1.9472	-1.54254	0.239002
POPTR_0013s01220.1	estExt_Genewise1_v1.C_LG_XIII0659			protein.targeting.nucleus	AT-IMP (Arabidopsis thaliana importin alpha)	jgi|poptr1_1|729454|estext_genewise1_v1.c_lg_xiii0659	1.06054e-09	-1.71426	-1.42334	0.236584
POPTR_0017s10720.1	estExt_fgenesh4_pg.C_LG_XVII0245			not assigned.unknown	similar to unknown protein [Arabidopsis thaliana] (TAIR:AT3G01670.1)	jgi|poptr1_1|825509|estext_fgenesh4_pg.c_lg_xvii0245	-7.21645e-16	-2.01472	-1.37404	0.236144
POPTR_0002s01080.1	eugene3.00020082	Carbohydrate Metabolism; Amino Acid Metabolism; Cellular Processes	Glyoxylate and dicarboxylate metabolism; Tryptophan metabolism; Peroxisome	redox.dismutases and catalases	CAT2 (CATALASE 2)	jgi|poptr1_1|550767|eugene3.00020082	1.63045e-09	1.09782	2.22371	0.233407
POPTR_0001s35790.1	gw1.I.2708.1			protein.folding	chaperonin, putative	jgi|poptr1_1|174108|gw1.i.2708.1	0	-2.00478	0.698676	0.23307
POPTR_0010s17870.1	grail3.0154005402	Carbohydrate Metabolism; Energy Metabolism	Glycolysis / Gluconeogenesis; Carbon fixation in photosynthetic organisms; Reductive pentose phosphate cycle (Calvin cycle); Reductive pentose phosphate cycle, RuBP + CO2 => glyceraldehyde-3P	PS.calvin cyle.phosphoglycerate kinase	PGK (PHOSPHOGLYCERATE KINASE)	jgi|poptr1_1|659332|grail3.0154005402	3.73546e-10	-0.0671454	-2.30954	0.232326
POPTR_0002s07290.1	estExt_fgenesh4_pg.C_LG_II0662	Carbohydrate Metabolism; Lipid Metabolism; Amino Acid Metabolism	Glycolysis / Gluconeogenesis; Fatty acid metabolism; Tyrosine metabolism	fermentation.ADH	ADH1 (ALCOHOL DEHYDROGENASE 1)	jgi|poptr1_1|816232|estext_fgenesh4_pg.c_lg_ii0662	2.11721e-09	2.01038	1.36971	0.231767
POPTR_0002s13920.1	estExt_fgenesh4_pm.C_LG_II0615			RNA.RNA binding	nuclear RNA-binding protein (RGGA)	jgi|poptr1_1|830328|estext_fgenesh4_pm.c_lg_ii0615	-2.42349e-10	0.981252	2.53026	0.228248
POPTR_0010s04790.1	gw1.X.5451.1			TCA / org. transformation.TCA.pyruvate DH.E1	AT-E1 ALPHA (pyruvate dehydrogenase complex E1 alpha subunit)	jgi|poptr1_1|230754|gw1.x.5451.1	-2.05291e-09	-1.44125	1.78316	0.220322
POPTR_0016s05530.1	estExt_Genewise1_v1.C_LG_XVI1732	Genetic Information Processing	Ribosome (Translation)	protein.synthesis.ribosomal protein.eukaryotic.40S subunit.S2	40S ribosomal protein S2 (RPS2C)	jgi|poptr1_1|735012|estext_genewise1_v1.c_lg_xvi1732	9.09266e-10	1.54964	1.41582	0.219664
POPTR_0008s00310.1	eugene3.00080009	Carbohydrate Metabolism	Glycolysis / Gluconeogenesis; Pyruvate metabolism; Carbon fixation in photosynthetic organisms; Purine metabolism	glycolysis.PK	pyruvate kinase, putative	jgi|poptr1_1|563414|eugene3.00080009	-2.89049e-10	2.22869	0.903107	0.218295
POPTR_0008s04400.1	eugene3.00080381	Genetic Information Processing	Ribosome (Translation)	protein.synthesis.ribosomal protein.eukaryotic.40S subunit.S23	40S ribosomal protein S23 (RPS23B)	jgi|poptr1_1|563786|eugene3.00080381	-7.80817e-09	-0.0318084	1.75534	0.217982
POPTR_0002s10000.1	estExt_Genewise1_v1.C_LG_II4211			signalling.14-3-3 proteins	GRF2 (GENERAL REGULATORY FACTOR 2)	jgi|poptr1_1|711617|estext_genewise1_v1.c_lg_ii4211	9.12854e-10	-1.03555	-2.04935	0.211482
POPTR_0004s03100.1	estExt_fgenesh4_pm.C_LG_IV0058			DNA.synthesis/chromatin structure.histone	G-H2AX/GAMMA-H2AX/H2AXA/HTA5	jgi|poptr1_1|831062|estext_fgenesh4_pm.c_lg_iv0058	3.97432e-10	1.05942	1.55901	0.207314
POPTR_0009s02370.1	eugene3.00091463			protein.synthesis.elongation	elongation factor 1B alpha-subunit 2 (eEF1Balpha2)	jgi|poptr1_1|558203|eugene3.00091463	-6.86788e-09	1.71306	1.03984	0.206774
POPTR_0001s07160.1	eugene3.00010207			protein.synthesis.elongation	nascent polypeptide associated complex alpha chain protein, putative / alpha-NAC, putative	jgi|poptr1_1|547766|eugene3.00010207	2.2299e-09	1.8957	0.409825	0.205025
POPTR_0001s18370.1	estExt_Genewise1_v1.C_LG_I0199	Genetic Information Processing	Ribosome (Translation)	protein.synthesis.ribosomal protein.eukaryotic.60S subunit.L37	60S ribosomal protein L37 (RPL37B)	jgi|poptr1_1|705727|estext_genewise1_v1.c_lg_i0199	7.11528e-10	-1.01284	-1.85544	0.204489
POPTR_0002s25930.1	estExt_Genewise1_v1.C_LG_II4011	Genetic Information Processing	Ribosome (Translation)	protein.synthesis.ribosomal protein.eukaryotic.60S subunit.L23	EMB2171 (EMBRYO DEFECTIVE 2171)	jgi|poptr1_1|711541|estext_genewise1_v1.c_lg_ii4011	1.33227e-15	1.82036	0.476753	0.203864
POPTR_0009s15590.1	estExt_fgenesh4_pg.C_LG_IX0154	Carbohydrate Metabolism; Metabolism of Other Amino Acids; Biosynthesis of Other Secondary Metabolites	Starch and sucrose metabolism; Cyanoamino acid metabolism; Phenylpropanoid biosynthesis	cell wall.degradation.cellulases and beta -1,4-glucanases	glycosyl hydrolase family 3 protein	jgi|poptr1_1|821016|estext_fgenesh4_pg.c_lg_ix0154	1.18466e-09	-1.01522	1.7782	0.203365
POPTR_0015s10630.1	estExt_fgenesh4_kg.C_LG_XV0014			protein.synthesis.elongation	elongation factor 1-beta, putative / EF-1-beta, putative	jgi|poptr1_1|814408|estext_fgenesh4_kg.c_lg_xv0014	-1.92363e-09	1.32998	1.4733	0.201141
POPTR_0017s01390.1	eugene3.00440223	Carbohydrate Metabolism	Pentose and glucuronate interconversions; Galactose metabolism; Starch and sucrose metabolism; Amino sugar and nucleotide sugar metabolism	glycolysis.UGPase	UTP--glucose-1-phosphate uridylyltransferase, putative / UDP-glucose pyrophosphorylase, putative / UGPase, putative	jgi|poptr1_1|592888|eugene3.00440223	7.45865e-10	-1.75701	-1.07998	0.19693
POPTR_0009s08320.1	estExt_fgenesh4_pm.C_LG_IX0400	Genetic Information Processing	RNA degradation	stress.abiotic.heat	mtHSC70-2 (HEAT SHOCK PROTEIN 70)	jgi|poptr1_1|833144|estext_fgenesh4_pm.c_lg_ix0400	-1.82708e-09	1.7249	1.05295	0.196909
POPTR_0001s26950.1	grail3.0053004502	Genetic Information Processing	Ribosome (Translation)	protein.synthesis.ribosomal protein.eukaryotic.40S subunit.S8	40S ribosomal protein S8 (RPS8B)	jgi|poptr1_1|641311|grail3.0053004502	-1.17344e-09	0.0755927	1.96648	0.196763
POPTR_0006s11400.1	estExt_Genewise1_v1.C_281127	Carbohydrate Metabolism; Amino Acid Metabolism	Glycolysis / Gluconeogenesis; Glycine, serine and threonine metabolism	glycolysis.phosphoglycerate mutase	2,3-biphosphoglycerate-independent phosphoglycerate mutase, putative / phosphoglyceromutase, putative	jgi|poptr1_1|739764|estext_genewise1_v1.c_281127	-2.15183e-09	1.43648	1.27512	0.195103
POPTR_0009s15910.1	eugene3.00090130			protein.folding	chaperonin, putative	jgi|poptr1_1|556870|eugene3.00090130	2.38703e-09	-1.58803	-1.03617	0.19496
POPTR_0006s13900.1	estExt_fgenesh4_pg.C_280066	Carbohydrate Metabolism	Starch and sucrose metabolism	major CHO metabolism.degradation.sucrose.Susy	SUS4	jgi|poptr1_1|826368|estext_fgenesh4_pg.c_280066	1.67304e-09	-0.829481	-1.73623	0.191955
POPTR_0003s21080.1	estExt_fgenesh4_pm.C_LG_III0736	Cellular Processes	Phagosome	cell.organisation	TUA5 (tubulin alpha-5)	jgi|poptr1_1|831020|estext_fgenesh4_pm.c_lg_iii0736	-3.25296e-09	-1.52734	-0.908736	0.184737
POPTR_0008s05640.1	grail3.0049021504	Carbohydrate Metabolism; Energy Metabolism	Glycolysis / Gluconeogenesis; Fructose and mannose metabolism; Inositol phosphate metabolism; Carbon fixation in photosynthetic organisms	glycolysis.TPI	ATCTIMC (CYTOSOLIC TRIOSE PHOSPHATE ISOMERASE)	jgi|poptr1_1|656103|grail3.0049021504	0	0.12196	1.88554	0.182261
POPTR_0015s04510.1	gw1.XV.1016.1			stress.biotic	thaumatin-like protein, putative / pathogenesis-related protein, putative	jgi|poptr1_1|251580|gw1.xv.1016.1	1.06082e-09	-1.50134	-1.08861	0.181132
POPTR_0011s08350.1	grail3.0242000102			not assigned.no ontology	SGS domain-containing protein	jgi|poptr1_1|675455|grail3.0242000102	-0.0345098	1.81675	0.177487	0.178184
POPTR_0014s15820.1	gw1.XIV.3561.1	Genetic Information Processing	Protein processing in endoplasmic reticulum (Folding, Sorting and Degradation)	redox.thioredoxin	ATPDIL2-2 (PDI-LIKE 2-2)	jgi|poptr1_1|246818|gw1.xiv.3561.1	-1.04893e-15	1.63638	0.930636	0.17811
POPTR_0004s04450.1	grail3.0046017801			stress.abiotic.unspecified	pollen Ole e 1 allergen and extensin family protein	jgi|poptr1_1|647963|grail3.0046017801	6.08981e-10	-1.69861	-1.11285	0.177174
POPTR_0005s14680.1	eugene3.00002335			DNA.synthesis/chromatin structure.histone	H2B/HTB2 (HISTONE H2B)	jgi|poptr1_1|553020|eugene3.00002335	4.52807e-09	-0.238653	-1.98167	0.175821
POPTR_0005s08100.1	fgenesh4_pg.C_LG_V000190	Amino Acid Metabolism; Biosynthesis of Other Secondary Metabolites	Tyrosine metabolism; Phenylalanine metabolism; Phenylalanine, tyrosine and tryptophan biosynthesis; Isoquinoline alkaloid biosynthesis; Tropane, piperidine and pyridine alkaloid biosynthesis	amino acid metabolism.synthesis.central amino acid metabolism.aspartate.aspartate aminotransferase	AAT/ATAAT/MEE17 (maternal effect embryo arrest 17)	jgi|poptr1_1|760138|fgenesh4_pg.c_lg_v000190	0.51348	0.0896937	1.83366	0.174973
POPTR_0001s11010.1	estExt_fgenesh4_pm.C_LG_I0291	Genetic Information Processing	Protein export (folding, Sorting and Degradation); Protein processing in endoplasmic reticulum (Folding, Sorting and Degradation)	stress.abiotic.heat	BIP (LUMINAL BINDING PROTEIN)	jgi|poptr1_1|829431|estext_fgenesh4_pm.c_lg_i0291	1.28559e-09	-1.69404	-0.323759	0.174508
POPTR_0002s01840.1	fgenesh4_pg.C_LG_II000156	Genetic Information Processing	RNA transport (Translation)	protein.synthesis.initiation	EIF3C (EUKARYOTIC TRANSLATION INITIATION FACTOR 3)	jgi|poptr1_1|753976|fgenesh4_pg.c_lg_ii000156	2.7067e-09	-1.12693	-0.727022	0.174424
POPTR_0001s29670.1	estExt_Genewise1_v1.C_LG_I4174	Cellular Processes	Phagosome	cell.organisation	TUA6 (tubulin alpha-6 chiain)	jgi|poptr1_1|707456|estext_genewise1_v1.c_lg_i4174	6.4036e-11	0.976645	1.44624	0.172863
POPTR_0014s02550.1	gw1.40.862.1	Genetic Information Processing	RNA transport (Translation); mRNA surveillance pathway; RNA degradation	RNA.processing	PAB8 (POLY(A) BINDING PROTEIN 8)	jgi|poptr1_1|287102|gw1.40.862.1	3.3475e-09	-0.96909	-0.807742	0.171684
POPTR_0017s12760.1	estExt_fgenesh4_pm.C_LG_XVII0156	Carbohydrate Metabolism	Pentose and glucuronate interconversions; Ascorbate and aldarate metabolism; Starch and sucrose metabolism; Amino sugar and nucleotide sugar metabolism	cell wall.precursor synthesis.UGD	UDP-glucose 6-dehydrogenase, putative	jgi|poptr1_1|835719|estext_fgenesh4_pm.c_lg_xvii0156	-2.58249e-09	0.826696	1.41992	0.170359
POPTR_0004s13690.1	estExt_fgenesh4_kg.C_LG_IV0037	Genetic Information Processing	Ribosome (Translation)	protein.synthesis.ribosomal protein.eukaryotic.40S subunit.S14	40S ribosomal protein S14 (RPS14C)	jgi|poptr1_1|813794|estext_fgenesh4_kg.c_lg_iv0037	0	1.28734	0.566592	0.167755
POPTR_0018s07380.1	estExt_fgenesh4_pm.C_LG_XVIII0009	Carbohydrate Metabolism	Starch and sucrose metabolism	major CHO metabolism.degradation.sucrose.Susy	SUS4	jgi|poptr1_1|835735|estext_fgenesh4_pm.c_lg_xviii0009	-1.75538e-09	0.907823	1.64363	0.167453
POPTR_0009s12150.1	gw1.IV.611.1				40S ribosomal protein S25 (RPS25B)	jgi|poptr1_1|195522|gw1.iv.611.1	2.02551e-09	0.600651	-1.60445	0.166864
POPTR_0001s05470.1	fgenesh4_kg.C_LG_I000011			DNA.synthesis/chromatin structure.histone	histone H3.2	jgi|poptr1_1|748970|fgenesh4_kg.c_lg_i000011	0	1.31268	-1.23266	0.164161
POPTR_0006s11570.1	estExt_fgenesh4_pm.C_280146	Carbohydrate Metabolism	Ascorbate and aldarate metabolism	redox.ascorbate and glutathione	ATMDAR1 (MONODEHYDROASCORBATE REDUCTASE 1)	jgi|poptr1_1|836268|estext_fgenesh4_pm.c_280146	1.03767e-10	1.58752	0.966857	0.16111
POPTR_0006s04560.1	grail3.0024031501			not assigned.no ontology	ATSFGH (ARABIDOPSIS THALIANA S-FORMYLGLUTATHIONE HYDROLASE)	jgi|poptr1_1|652670|grail3.0024031501	-2.52678e-09	-1.20943	-1.19016	0.160956
POPTR_0004s07320.1	grail3.0038019202	Carbohydrate Metabolism; Metabolism of Other Amino Acids; Cellular Processes	Citrate cycle (TCA cycle); Glutathione metabolism; Peroxisome	TCA / org. transformation.TCA.IDH	isocitrate dehydrogenase, putative / NADP+ isocitrate dehydrogenase, putative	jgi|poptr1_1|648243|grail3.0038019202	3.92737e-10	1.00104	1.36971	0.16093
POPTR_0002s03580.1	estExt_fgenesh4_pm.C_LG_II0164			secondary metabolism.flavonoids.isoflavonols	isoflavone reductase, putative	jgi|poptr1_1|830063|estext_fgenesh4_pm.c_lg_ii0164	-4.1377e-10	1.37421	1.04041	0.160827
POPTR_0008s18260.1	eugene3.00081703			protein.folding	T-complex protein 1 epsilon subunit, putative / TCP-1-epsilon, putative / chaperonin, putative	jgi|poptr1_1|565108|eugene3.00081703	-3.27628e-10	1.35561	0.908216	0.159955
POPTR_0006s12740.1	estExt_fgenesh4_pm.C_280088	Genetic Information Processing	Protein processing in endoplasmic reticulum (Folding, Sorting and Degradation)	protein.degradation.ubiquitin.proteasom	(Cell division control protein 48 homolog E)	jgi|poptr1_1|836228|estext_fgenesh4_pm.c_280088	6.39333e-11	0.965883	-1.38845	0.15941
POPTR_0001s05100.1	grail3.0116012802	Lipid Metabolism	Fatty acid biosynthesis	lipid metabolism.FA synthesis and FA elongation.enoyl ACP reductase	MOD1 (MOSAIC DEATH 1)	jgi|poptr1_1|639726|grail3.0116012802	-1.00596e-09	-0.686172	1.41657	0.159233
POPTR_0018s03000.1	eugene3.00180550			RNA.regulation of transcription.unclassified	chloroplast nucleoid DNA-binding protein, putative	jgi|poptr1_1|578326|eugene3.00180550	-8.89795e-10	-1.17551	0.833708	0.153805
POPTR_0007s09770.1	estExt_fgenesh4_pm.C_LG_III0216	Genetic Information Processing	Ribosome (Translation)	protein.synthesis.ribosomal protein.eukaryotic.60S subunit.L26	60S ribosomal protein L26 (RPL26A)	jgi|poptr1_1|830744|estext_fgenesh4_pm.c_lg_iii0216	0	0.204373	1.23706	0.15275
POPTR_0008s06620.1	estExt_fgenesh4_pm.C_LG_VIII0253	Genetic Information Processing	Ribosome (Translation)	protein.synthesis.ribosomal protein.eukaryotic.60S subunit.P0	60S acidic ribosomal protein P0 (RPP0A)	jgi|poptr1_1|832583|estext_fgenesh4_pm.c_lg_viii0253	1.96755e-09	-1.63315	-0.102313	0.148949
POPTR_0016s12720.1	eugene3.00161138			protein.degradation.metalloprotease	ATG2 (G2p-related protein)	jgi|poptr1_1|577003|eugene3.00161138	1.2312e-09	-0.858394	1.27034	0.147451
POPTR_0001s24330.1	estExt_fgenesh4_pm.C_LG_I0696			cell.organisation	ADF4 (ACTIN DEPOLYMERIZING FACTOR 4)	jgi|poptr1_1|829643|estext_fgenesh4_pm.c_lg_i0696	1.10336e-09	1.08043	-0.898504	0.146752
POPTR_0006s10460.1	estExt_fgenesh4_pm.C_LG_VI0361	Genetic Information Processing	Ribosome (Translation)	protein.synthesis.ribosomal protein.eukaryotic.40S subunit.S4	40S ribosomal protein S4 (RPS4D)	jgi|poptr1_1|831930|estext_fgenesh4_pm.c_lg_vi0361	-3.33067e-16	1.12962	-0.55857	0.143592
POPTR_0002s19000.1	grail3.0050014702	Amino Acid Metabolism	Cysteine and methionine metabolism	amino acid metabolism.synthesis.aspartate family.methionine	SAM1 (S-adenosylmethionine synthetase 1)	jgi|poptr1_1|644907|grail3.0050014702	1.84353e-10	1.37448	-0.394389	0.140271
POPTR_0009s01470.1	estExt_fgenesh4_pm.C_LG_IX0706			protein.folding	CPN60A (chloroplast / 60 kDa chaperonin alpha subunit)	jgi|poptr1_1|833331|estext_fgenesh4_pm.c_lg_ix0706	0	0.903308	1.36342	0.139987
POPTR_0011s02000.1	gw1.XI.1644.1			glycolysis.pyrophosphate-fructose-6-P phosphotransferase	pyrophosphate--fructose-6-phosphate 1-phosphotransferase beta subunit, putative / pyrophosphate-dependent 6-phosphofructose-1-kinase, putative	jgi|poptr1_1|233664|gw1.xi.1644.1	2.23628e-09	0.542571	1.38646	0.137579
POPTR_0008s05970.1	estExt_fgenesh4_kg.C_LG_VIII0028	Genetic Information Processing	Ribosome (Translation)	protein.synthesis.ribosomal protein.eukaryotic.60S subunit.L35A	60S ribosomal protein L35a (RPL35aC)	jgi|poptr1_1|814022|estext_fgenesh4_kg.c_lg_viii0028	-1.40628e-15	-0.256463	1.20846	0.137083
POPTR_0005s07740.1	estExt_fgenesh4_pg.C_LG_V0157			cell.organisation	ANNAT2 (ANNEXIN ARABIDOPSIS 2)	jgi|poptr1_1|818283|estext_fgenesh4_pg.c_lg_v0157	1.49968e-09	-1.24928	-0.834738	0.135878
POPTR_0004s14120.1	estExt_Genewise1_v1.C_LG_IV4506			protein.folding	chaperonin, putative	jgi|poptr1_1|714540|estext_genewise1_v1.c_lg_iv4506	0	-1.10819	0.211337	0.133421
POPTR_0015s14380.1	eugene3.00151093	Carbohydrate Metabolism; Genetic Information Processing	Glycolysis / Gluconeogenesis; RNA degradation	glycolysis.enolase	LOS2 (Low expression of osmotically responsive genes 1)	jgi|poptr1_1|575698|eugene3.00151093	-4.36782e-09	1.24389	-0.76153	0.133229
POPTR_0017s01150.1	estExt_fgenesh4_kg.C_440007	Genetic Information Processing	Ribosome (Translation)	protein.synthesis.ribosomal protein.eukaryotic.40S subunit.S10	40S ribosomal protein S10 (RPS10A)	jgi|poptr1_1|814578|estext_fgenesh4_kg.c_440007	1.40357e-09	1.10198	-0.603953	0.132513
POPTR_0001s10670.1	gw1.II.1445.1	Nucleotide Metabolism	Purine metabolism; Pyrimidine metabolism	nucleotide metabolism.phosphotransfer and pyrophosphatases.nucleoside diphosphate kinase	NDPK1 (nucleoside diphosphate kinase 1)	jgi|poptr1_1|410110|gw1.ii.1445.1	3.91814e-10	0.915658	0.973552	0.130973
POPTR_0002s25950.1	estExt_Genewise1_v1.C_LG_II4012			misc.acid and other phosphatases	acid phosphatase class B family protein	jgi|poptr1_1|711542|estext_genewise1_v1.c_lg_ii4012	1.68269e-09	1.25763	-0.578505	0.130819
POPTR_0012s03170.1	estExt_fgenesh4_pg.C_LG_XII0286			N-metabolism.nitrate metabolism.NR	ATB5-A (Cytochrome b5 A)	jgi|poptr1_1|823237|estext_fgenesh4_pg.c_lg_xii0286	0	1.13799	0.494309	0.13055
POPTR_0003s07950.1	estExt_fgenesh4_pm.C_LG_III0192			RNA.RNA binding	nuclear RNA-binding protein, putative	jgi|poptr1_1|830730|estext_fgenesh4_pm.c_lg_iii0192	-1.71282e-09	-0.710212	-1.1733	0.128409
POPTR_0002s13630.1	estExt_fgenesh4_pg.C_LG_II1218	Carbohydrate Metabolism; Energy Metabolism	Pyruvate metabolism; Carbon fixation in photosynthetic organisms	TCA / org. transformation.other organic acid transformaitons.malic	malate oxidoreductase, putative	jgi|poptr1_1|816506|estext_fgenesh4_pg.c_lg_ii1218	-1.9984e-15	-0.834457	0.944937	0.123238
POPTR_0015s10490.1	estExt_fgenesh4_pm.C_LG_XV0275	Nucleotide Metabolism	Purine metabolism	nucleotide metabolism.phosphotransfer and pyrophosphatases.adenylate kinase	ADK1 (ADENYLATE KINASE 1)	jgi|poptr1_1|835205|estext_fgenesh4_pm.c_lg_xv0275	8.44291e-10	-0.674142	-0.930722	0.122479
POPTR_0001s12840.1	estExt_fgenesh4_pg.C_LG_I0594	Genetic Information Processing	Ribosome (Translation)	protein.synthesis.ribosomal protein.eukaryotic.40S subunit.S27	ARS27A (ARABIDOPSIS RIBOSOMAL PROTEIN S27)	jgi|poptr1_1|814939|estext_fgenesh4_pg.c_lg_i0594	-1.12791e-09	0.118671	-1.30044	0.122232
POPTR_0017s13840.2	eugene3.01230072			signalling.14-3-3 proteins	GRF7 (GENERAL REGULATORY FACTOR 7)	jgi|poptr1_1|580782|eugene3.01230072	2.11893e-09	-0.172051	-1.38032	0.122068
POPTR_0009s11920.1	gw1.IX.1795.1			RNA.RNA binding	ATGRP7 (COLD, CIRCADIAN RHYTHM, AND RNA BINDING 2)	jgi|poptr1_1|201330|gw1.ix.1795.1	-2.86688e-10	-0.795911	0.983718	0.12043
POPTR_0015s12460.1	estExt_fgenesh4_pg.C_LG_XV0862	Genetic Information Processing	Ribosome (Translation)	protein.synthesis.ribosomal protein.eukaryotic.40S subunit.SA	P40 (40S ribosomal protein SA)	jgi|poptr1_1|824837|estext_fgenesh4_pg.c_lg_xv0862	-5.08271e-10	1.13632	0.560272	0.119632
POPTR_0012s01140.1	eugene3.00120107	Carbohydrate Metabolism; Energy Metabolism; Nucleotide Metabolism	Glycolysis / Gluconeogenesis; Pyruvate metabolism; Carbon fixation in photosynthetic organisms; Purine metabolism	lipid metabolism.FA synthesis and FA elongation.pyruvate kinase	PKP-BETA1/PKP1/PKP2 (PLASTIDIC PYRUVATE KINASE 1)	jgi|poptr1_1|569454|eugene3.00120107	-1.03323e-10	-0.785518	0.932207	0.117812
POPTR_0005s09600.1	estExt_fgenesh4_pg.C_LG_V0327			not assigned.no ontology	ATNUC-L1/PARL1 (PARALLEL 1)	jgi|poptr1_1|818339|estext_fgenesh4_pg.c_lg_v0327	3.17167e-09	1.00162	0.891629	0.115112
POPTR_0006s22210.1	grail3.0013001001			protein.degradation.ubiquitin.E2	MMZ4/UEV1D/UEV1D-4 (MMS ZWEI HOMOLOGE 4, UBIQUITIN E2 VARIANT 1D-4)	jgi|poptr1_1|653682|grail3.0013001001	-8.5712e-10	0.280092	-1.10904	0.113159
POPTR_0003s03980.1	eugene3.00030178	Genetic Information Processing	Ribosome (Translation)	protein.synthesis.ribosomal protein.eukaryotic.60S subunit.L28	60S ribosomal protein L28 (RPL28C)	jgi|poptr1_1|553545|eugene3.00030178	5.32057e-10	0.939188	0.258601	0.106959
POPTR_0018s11600.1	gw1.XVIII.3218.1			protein.degradation	cytosol aminopeptidase family protein	jgi|poptr1_1|262677|gw1.xviii.3218.1	4.62957e-09	0.203644	-0.991277	0.105678
POPTR_0012s14720.1	estExt_fgenesh4_pg.C_LG_XII1276			signalling.calcium	ATBAG7 (ARABIDOPSIS THALIANA BCL-2-ASSOCIATED ATHANOGENE 7)	jgi|poptr1_1|823538|estext_fgenesh4_pg.c_lg_xii1276	6.09979e-10	0.865181	0.46955	0.104817
POPTR_0017s11740.1	estExt_Genewise1_v1.C_LG_XVII1003	Cellular Processes	Phagosome	cell.organisation	TUA6 (tubulin alpha-6 chiain)	jgi|poptr1_1|736276|estext_genewise1_v1.c_lg_xvii1003	-1.29526e-15	-0.858022	-0.430701	0.100711
POPTR_0011s11190.1	estExt_Genewise1_v1.C_LG_XI3607	Carbohydrate Metabolism; Energy Metabolism	Pyruvate metabolism; Carbon fixation in photosynthetic organisms	glycolysis.PEPCase	ATPPC3 (PHOSPHOENOLPYRUVATE CARBOXYLASE 3)	jgi|poptr1_1|728315|estext_genewise1_v1.c_lg_xi3607	-2.75159e-09	-1.10744	0.0156278	0.100697
POPTR_0001s10040.1	estExt_fgenesh4_pm.C_LG_I0339			not assigned.no ontology	BTI1 (VIRB2-INTERACTING PROTEIN 1)	jgi|poptr1_1|829457|estext_fgenesh4_pm.c_lg_i0339	1.74113e-09	-0.816465	-0.613701	0.0969419
POPTR_0006s18240.1	eugene3.01210029			misc.GDSL-motif lipase	GDSL-motif lipase/hydrolase family protein	jgi|poptr1_1|580490|eugene3.01210029	-1.88832e-12	0.806892	0.498625	0.0943056
POPTR_0007s08390.1	eugene3.00070821			protein.synthesis.elongation	LOS1 (Low expression of osmotically responsive genes 1)	jgi|poptr1_1|562883|eugene3.00070821	-1.85224e-09	-0.674962	0.553015	0.0894048
POPTR_0010s16860.1	estExt_Genewise1_v1.C_LG_X0897			development.unspecified	nodulin-related	jgi|poptr1_1|724071|estext_genewise1_v1.c_lg_x0897	1.52408e-09	-0.706352	0.603209	0.0877793
POPTR_0010s06560.1	estExt_fgenesh4_pg.C_LG_X0484	Carbohydrate Metabolism	Glycolysis / Gluconeogenesis	glycolysis.glyceraldehyde 3-phosphate dehydrogenase	GAPDH.3 (GLYCERALDEHYDE-3-PHOSPHATE DEHYDROGENASE C SUBUNIT)	jgi|poptr1_1|821843|estext_fgenesh4_pg.c_lg_x0484	0.0266818	0.964662	-0.407112	0.085897
POPTR_0010s11970.1	estExt_fgenesh4_pm.C_LG_VIII0571	Carbohydrate Metabolism; Nucleotide Metabolism	Glycolysis / Gluconeogenesis; Pentose phosphate pathway; Galactose metabolism; Starch and sucrose metabolism; Amino sugar and nucleotide sugar metabolism; Purine metabolism	glycolysis.PGM	phosphoglucomutase, cytoplasmic, putative / glucose phosphomutase, putative	jgi|poptr1_1|832763|estext_fgenesh4_pm.c_lg_viii0571	-1.70234e-15	0.566304	1.07237	0.0842825
POPTR_0009s06640.1	estExt_fgenesh4_kg.C_LG_IX0036	Energy Metabolism	Oxidative phosphorylation	mitochondrial electron transport / ATP synthesis.F1-ATPase	ATP synthase delta chain, mitochondrial, putative / H(+)-transporting two-sector ATPase, delta (OSCP) subunit, putative	jgi|poptr1_1|814100|estext_fgenesh4_kg.c_lg_ix0036	0	0.0618295	0.716185	0.0780762
POPTR_0001s31700.1	estExt_fgenesh4_kg.C_LG_I0082			cell.organisation	ACT7 (actin 7)	jgi|poptr1_1|813612|estext_fgenesh4_kg.c_lg_i0082	1.90805e-09	-0.739026	0.0457274	0.0776627
POPTR_0019s04980.1	eugene3.00190392			protein.folding	chaperonin, putative	jgi|poptr1_1|573918|eugene3.00190392	-2.40351e-09	-0.140916	0.79149	0.0769969
POPTR_0002s06680.1	estExt_fgenesh4_pm.C_LG_II0304	Genetic Information Processing	Ribosome (Translation)	protein.synthesis.ribosomal protein.eukaryotic.60S subunit.L3	ARP1 (ARABIDOPSIS RIBOSOMAL PROTEIN 1)	jgi|poptr1_1|830146|estext_fgenesh4_pm.c_lg_ii0304	7.91894e-10	0.708523	0.413195	0.0733778
POPTR_0012s14980.1	estExt_fgenesh4_pg.C_LG_XII1303	Genetic Information Processing	Proteasome	protein.degradation.ubiquitin.proteasome	PAB1 (PROTEASOME SUBUNIT PAB1)	jgi|poptr1_1|823550|estext_fgenesh4_pg.c_lg_xii1303	-3.16275e-09	0.239687	0.609801	0.0724701
POPTR_0002s25390.1	estExt_fgenesh4_pm.C_LG_II1163	Genetic Information Processing	Proteasome	protein.degradation.ubiquitin.proteasome	RPT2A (REGULATORY PARTICLE AAA-ATPASE 2A)	jgi|poptr1_1|830601|estext_fgenesh4_pm.c_lg_ii1163	0	0.518797	0.518797	0.0710526
POPTR_0006s21210.1	eugene3.00061162	Genetic Information Processing	Ribosome (Translation)	protein.synthesis.ribosomal protein.eukaryotic.40S subunit.S5	ATRPS5B (RIBOSOMAL PROTEIN 5B)	jgi|poptr1_1|561203|eugene3.00061162	-4.24514e-10	0.542115	-0.169352	0.070785
POPTR_0012s11020.1	estExt_fgenesh4_pg.C_LG_XII1047	Genetic Information Processing	Ribosome (Translation)	protein.synthesis.ribosomal protein.eukaryotic.60S subunit.L34	60S ribosomal protein L34 (RPL34A)	jgi|poptr1_1|823446|estext_fgenesh4_pg.c_lg_xii1047	3.41487e-11	0.575279	-0.0418922	0.0651171
POPTR_0001s47020.1	eugene3.00013054	Genetic Information Processing; Environmental Adaptation	Protein processing in endoplasmic reticulum (Folding, Sorting and Degradation); Plant-pathogen interaction	stress.abiotic.heat	heat shock protein 81-4 (HSP81-4)	jgi|poptr1_1|550613|eugene3.00013054	1.2659e-09	0.538061	-0.382161	0.0589579
POPTR_0002s19940.1	estExt_fgenesh4_pg.C_LG_II1784	Genetic Information Processing	Protein processing in endoplasmic reticulum (Folding, Sorting and Degradation)	redox.thioredoxin	ATPDIL2-1/MEE30/UNE5 (PDI-LIKE 2-1)	jgi|poptr1_1|816711|estext_fgenesh4_pg.c_lg_ii1784	8.285e-11	0.00797881	-0.547307	0.0547216
POPTR_0001s32490.1	estExt_fgenesh4_pg.C_LG_I2429	Metabolism of Other Amino Acids; Genetic Information Processing	Selenocompound metabolism; Aminoacyl-tRNA biosynthesis (Translation)	protein.aa activation.methionine-tRNA ligase	methionine--tRNA ligase, putative / methionyl-tRNA synthetase, putative / MetRS, putative	jgi|poptr1_1|815633|estext_fgenesh4_pg.c_lg_i2429	1.15096e-09	-0.270361	0.370391	0.0499628
POPTR_0001s04180.1	estExt_fgenesh4_pg.C_LG_I0041			cell.organisation	TUA5 (tubulin alpha-5)	jgi|poptr1_1|814768|estext_fgenesh4_pg.c_lg_i0041	5.03721e-10	-0.390383	-0.256747	0.0495947
POPTR_0013s01830.1	grail3.0016015702	Genetic Information Processing	Ribosome (Translation)	protein.synthesis.ribosomal protein.eukaryotic.40S subunit.S21	40S ribosomal protein S21 (RPS21C)	jgi|poptr1_1|662709|grail3.0016015702	0	0.506512	0.0521827	0.0494088
POPTR_0009s02070.1	estExt_fgenesh4_pg.C_LG_IX1399	Carbohydrate Metabolism; Metabolism of Other Amino Acids	Ascorbate and aldarate metabolism; Glutathione metabolism	redox.ascorbate and glutathione.ascorbate	APX1 (ASCORBATE PEROXIDASE 1)	jgi|poptr1_1|821619|estext_fgenesh4_pg.c_lg_ix1399	8.39468e-10	-0.00721531	0.486131	0.0492705
POPTR_0004s07620.1	estExt_fgenesh4_kg.C_LG_IV0028	Genetic Information Processing	Ribosome (Translation)	protein.synthesis.ribosomal protein.eukaryotic.60S subunit.L19	60S ribosomal protein L19 (RPL19B)	jgi|poptr1_1|813786|estext_fgenesh4_kg.c_lg_iv0028	3.11137e-09	0.116949	0.126932	0.0473359
POPTR_0002s04420.1	estExt_fgenesh4_pg.C_LG_II0398	Genetic Information Processing	Ribosome (Translation)	protein.synthesis.ribosomal protein.eukaryotic.40S subunit.S15	40S ribosomal protein S15 (RPS15C)	jgi|poptr1_1|816102|estext_fgenesh4_pg.c_lg_ii0398	3.69817e-11	0.145355	-0.111296	0.0428156
POPTR_0009s02660.2	estExt_fgenesh4_pg.C_LG_IX1338	Environmental Information Processing; Environmental Adaptation	Phosphatidylinositol signaling system; Plant-pathogen interaction	signalling.calcium	CAM5 (CALMODULIN 5)	jgi|poptr1_1|821588|estext_fgenesh4_pg.c_lg_ix1338	9.07462e-10	-0.419832	-0.246572	0.0408575
POPTR_0003s10270.2	estExt_Genewise1_v1.C_LG_III0275			lipid metabolism.FA synthesis and FA elongation.acyl-CoA binding protein	ACBP (ACYL-COA-BINDING PROTEIN)	jgi|poptr1_1|711737|estext_genewise1_v1.c_lg_iii0275	8.57388e-10	0.117922	-0.0808509	0.037124
POPTR_0010s01700.1	estExt_Genewise1_v1.C_LG_X3955			not assigned.no ontology	TCTP (TRANSLATIONALLY CONTROLLED TUMOR PROTEIN)	jgi|poptr1_1|725698|estext_genewise1_v1.c_lg_x3955	-2.70154e-15	0.461505	-0.198311	0.035958
POPTR_0012s09570.1	estExt_Genewise1_v1.C_LG_XII1463	Carbohydrate Metabolism	Glycolysis / Gluconeogenesis	glycolysis.glyceraldehyde 3-phosphate dehydrogenase	GAPDH 1.1	jgi|poptr1_1|728998|estext_genewise1_v1.c_lg_xii1463	3.76036e-09	-0.0284386	0.381527	0.0338272
POPTR_0018s09380.1	estExt_Genewise1_v1.C_LG_XVIII2568	Carbohydrate Metabolism; Energy Metabolism	Pyruvate metabolism; Carbon fixation in photosynthetic organisms	TCA / org. transformation.other organic acid transformaitons.malic	ATNADP-ME4 (NADP-MALIC ENZYME 4)	jgi|poptr1_1|737670|estext_genewise1_v1.c_lg_xviii2568	-2.223e-10	-0.348055	-0.0375368	0.0333143
POPTR_0006s26650.1	estExt_Genewise1_v1.C_LG_VI2910	Genetic Information Processing	RNA transport (Translation)	signalling.G-proteins	RAN3	jgi|poptr1_1|717966|estext_genewise1_v1.c_lg_vi2910	-1.28082e-09	-0.357701	-0.456022	0.0309723
POPTR_0005s07380.1	estExt_fgenesh4_pm.C_LG_V0048	Genetic Information Processing	Ribosome (Translation)	protein.synthesis.ribosomal protein.eukaryotic.40S subunit.S6	EMB3010 (EMBRYO DEFECTIVE 3010)	jgi|poptr1_1|831359|estext_fgenesh4_pm.c_lg_v0048	6.05902e-09	-0.659477	-0.0341705	0.0300342
POPTR_0022s00530.1	estExt_fgenesh4_pg.C_1500058			stress.abiotic.heat	CPHSC70-1 (chloroplast heat shock protein 70-1)	jgi|poptr1_1|828338|estext_fgenesh4_pg.c_1500058	-1.0613e-09	0.0471172	0.317239	0.029979
POPTR_0003s06880.1	gw1.158.134.1			protein.synthesis.ribosomal protein.eukaryotic.40S subunit.SA	P40 (40S ribosomal protein SA)	jgi|poptr1_1|273542|gw1.158.134.1	-1.29526e-15	-0.56535	0.0304944	0.0299531
POPTR_0008s01820.1	eugene3.00080140	Genetic Information Processing	Ribosome (Translation)	protein.synthesis.ribosomal protein.eukaryotic.40S subunit.S17	40S ribosomal protein S17 (RPS17D)	jgi|poptr1_1|563545|eugene3.00080140	1.0177e-15	0.188133	0.273569	0.0152045
POPTR_0002s24410.1	eugene3.00002480	Genetic Information Processing	Ribosome (Translation)	protein.synthesis.ribosomal protein.eukaryotic.60S subunit.L13A	60S ribosomal protein L13A (RPL13aC)	jgi|poptr1_1|553165|eugene3.00002480	5.284e-10	-0.128491	-0.135831	0.0148818
POPTR_0001s44990.1	estExt_fgenesh4_kg.C_LG_XIII0043			redox.peroxiredoxin	TPX1 (THIOREDOXIN-DEPENDENT PEROXIDASE 1)	jgi|poptr1_1|814344|estext_fgenesh4_kg.c_lg_xiii0043	4.62593e-17	-5.08852e-17	-5.08852e-17	0.00023481

## Sheet: Table S1.2_Sig_Transcriptomics
Table S1.2. Genes with significantly changed transcript abundance in transgenic hipI-SOD plants compared with WT sorted by KEGG pathways and MapMan designations.
Columns indicate: JGI V2.2 IDs.; preferred gene model JGI V1.1 comparable with that used in the pathway software packages (Paintomics and MapMan) for the poplar genome; KEGG pathway; KEGG subpathway; MapMan name; MapMan symbol; MapMan identifier; average WT, AS-SOD9, AS-SOD24 normalised values; (VIP) variables.
JGI V2.2 ID	Preferred gene model (JGI V1.1)	Pathway	Subpathway	MapMan name	MapMan symbol	MapMan identifier	WT_AVG	AS-SOD9_AVG	AS-SOD24_AVG	variables (VIP)
POPTR_0010s26000.1	estExt_Genewise1_v1.C_LG_X3071	Energy Metabolism; Cellular Processes	Oxidative phosphorylation; Phagosome	transport.p- and v-ATPases.H+-transporting two-sector ATPase	VHA-A	jgi|poptr1_1|725234|estext_genewise1_v1.c_lg_x3071	-2.2402e-09	-4.24402	2.39209	0.514234
POPTR_0004s14530.1	gw1.XIX.1965.1			transport.misc	SEC14 cytosolic factor family protein / phosphoglyceride transfer family protein	jgi|poptr1_1|249565|gw1.xix.1965.1	-8.47213e-10	-3.51616	-9.04378	0.964355
POPTR_0013s11070.1	grail3.0041010801			transport.misc	SEC14 cytosolic factor family protein / phosphoglyceride transfer family protein	jgi|poptr1_1|678158|grail3.0041010801	8.46394e-10	-2.25941	-4.63544	0.511185
POPTR_0011s12800.1	gw1.XI.108.1			stress.abiotic.unspecified	universal stress protein (USP) family protein	jgi|poptr1_1|232128|gw1.xi.108.1	1.84451e-08	-46.3459	5.399	4.58664
POPTR_0010s21270.1	gw1.261.46.1			stress.abiotic.heat	HSC70-1 (heat shock cognate 70 kDa protein 1)	jgi|poptr1_1|280896|gw1.261.46.1	1.86022e-09	3.96881	8.84436	0.960646
POPTR_0001s29350.1	grail3.0017034001	Genetic Information Processing; Environmental Adaptation	Protein processing in endoplasmic reticulum (Folding, Sorting and Degradation): Plant-pathogen interaction	stress.abiotic.heat	heat shock protein 81-4 (HSP81-4)	jgi|poptr1_1|642154|grail3.0017034001	-1.36597e-09	-0.774668	-4.76356	0.486568
POPTR_0004s17840.1	eugene3.00041327			stress.abiotic.cold	ATGRP2B (GLYCINE-RICH PROTEIN 2B)	jgi|poptr1_1|556614|eugene3.00041327	0	-9.16526	-5.26658	1.08403
POPTR_0005s01850.1	fgenesh4_pm.C_scaffold_133000042	Genetic Information Processing; Cellular Processes	Protein processing in endoplasmic reticulum (Folding, Sorting and Degradation); Phagosome	signalling.calcium	CRT1 (CALRETICULIN 1)	jgi|poptr1_1|811231|fgenesh4_pm.c_scaffold_133000042	-9.99201e-16	6.87684	5.21292	0.696428
POPTR_0005s17300.1	grail3.0083005001			signalling.14-3-3 proteins	GRF2 (GENERAL REGULATORY FACTOR 2)	jgi|poptr1_1|651251|grail3.0083005001	3.14563e-16	-5.47916	-3.03722	0.619657
POPTR_0017s08570.1	estExt_fgenesh4_pm.C_880007		nucleic acid binding	RNA.RNA binding	ATGRP2 (GLYCINE-RICH RNA-BINDING PROTEIN 2)	jgi|poptr1_1|836867|estext_fgenesh4_pm.c_880007	5.64671e-08	87.5385	65.0396	10.9616
POPTR_0004s16260.1	estExt_Genewise1_v1.C_LG_IV0527			RNA.RNA binding	ATGRP7 (COLD, CIRCADIAN RHYTHM, AND RNA BINDING 2)	jgi|poptr1_1|712972|estext_genewise1_v1.c_lg_iv0527	-1.31407e-09	3.11418	7.05755	0.759953
POPTR_0005s25420.1	estExt_fgenesh4_pg.C_LG_V1461			redox.thioredoxin	ATTRX1 (Arabidopsis thaliana thioredoxin H-type 1)	jgi|poptr1_1|818765|estext_fgenesh4_pg.c_lg_v1461	7.64276e-09	12.1071	3.62024	1.3007
POPTR_0002s08260.1	grail3.0003069401			redox.thioredoxin	ATPDIL1-1 (PDI-LIKE 1-1)	jgi|poptr1_1|643603|grail3.0003069401	-2.61049e-09	7.01135	5.1269	0.809571
POPTR_0010s21840.1	estExt_fgenesh4_pm.C_LG_X0841			redox.ascorbate and glutathione.ascorbate	DHAR2	jgi|poptr1_1|833836|estext_fgenesh4_pm.c_lg_x0841	-1.03952e-08	-8.52668	18.4625	1.97893
POPTR_0016s08580.1	gw1.XVI.2663.1			redox.ascorbate and glutathione.ascorbate	APX2 (ASCORBATE PEROXIDASE 2)	jgi|poptr1_1|256724|gw1.xvi.2663.1	-6.08187e-09	-3.65934	-5.26554	0.62515
POPTR_0012s13510.1	grail3.0079006701			redox.ascorbate and glutathione	ATMP2 (MEMBRANE STEROID BINDING PROTEIN 2)	jgi|poptr1_1|662371|grail3.0079006701	-1.07179e-08	-4.91277	-6.98562	0.817007
POPTR_0008s12550.1	estExt_Genewise1_v1.C_LG_VIII1306	Energy Metabolism	Oxidative phosphorylation	PS.lightreaction.ATP synthase	ATP synthase beta chain 2, mitochondrial	jgi|poptr1_1|720428|estext_genewise1_v1.c_lg_viii1306	1.29526e-15	-4.08223	2.05382	0.463777
POPTR_0002s19210.1	grail3.0050012801	Environmental Information Processing;	Signaling Molecules and Interaction; GTP-binding proteins	protein.targeting.secretory pathway.unspecified	ATARFA1E (ADP-RIBOSYLATION FACTOR A1E)	jgi|poptr1_1|644880|grail3.0050012801	5.97477e-10	20.8889	23.0346	3.10558
POPTR_0009s14850.1	estExt_fgenesh4_pm.C_LG_IX0111	Genetic Information Processing	Ribosome (Translation)	protein.synthesis.ribosomal protein.eukaryotic.60S subunit.unknown		jgi|poptr1_1|832971|estext_fgenesh4_pm.c_lg_ix0111	3.55755e-09	-2.51426	-8.32117	0.846057
POPTR_0009s03780.2	estExt_Genewise1_v1.C_LG_IX4171	Genetic Information Processing	Ribosome (Translation)	protein.synthesis.ribosomal protein.eukaryotic.60S subunit.P3	60S acidic ribosomal protein P3 (RPP3B)	jgi|poptr1_1|723244|estext_genewise1_v1.c_lg_ix4171	-7.04101e-09	0.156433	5.79476	0.587377
POPTR_0002s18010.1	eugene3.00021666	Genetic Information Processing	Ribosome (Translation)	protein.synthesis.ribosomal protein.eukaryotic.60S subunit.P1	60s acidic ribosomal protein P1, putative	jgi|poptr1_1|552351|eugene3.00021666	-1.17341e-09	10.2778	14.7464	1.84221
POPTR_0002s20400.1	eugene3.00021777	Genetic Information Processing	Ribosome (Translation)	protein.synthesis.ribosomal protein.eukaryotic.60S subunit.L18	60S ribosomal protein L18 (RPL18C)	jgi|poptr1_1|552462|eugene3.00021777	-1.0272e-08	8.83333	2.01122	0.862724
POPTR_0010s07020.1	gw1.X.4789.1	Genetic Information Processing	Ribosome (Translation)	protein.synthesis.ribosomal protein.eukaryotic.60S subunit.L17	60S ribosomal protein L17 (RPL17B)	jgi|poptr1_1|230092|gw1.x.4789.1	7.46156e-09	23.2708	27.308	3.46647
POPTR_0017s08170.1	estExt_fgenesh4_pm.C_LG_XVII0043	Genetic Information Processing	Ribosome (Translation)	protein.synthesis.ribosomal protein.eukaryotic.60S subunit.L13A	60S ribosomal protein L13A (RPL13aA)	jgi|poptr1_1|835660|estext_fgenesh4_pm.c_lg_xvii0043	-5.28017e-11	4.33847	-2.05498	0.47562
POPTR_0001s01350.1	gw1.29.38.1			protein.synthesis.ribosomal protein.eukaryotic.60S subunit.L13	ATBBC1 (breast basic conserved 1)	jgi|poptr1_1|423526|gw1.29.38.1	3.23411e-09	5.51278	-0.199393	0.567228
POPTR_0013s15560.1	grail3.0189002602	Genetic Information Processing	Ribosome (Translation)	protein.synthesis.ribosomal protein.eukaryotic.60S subunit.L10	60S ribosomal protein L10 (RPL10B)	jgi|poptr1_1|663639|grail3.0189002602	-3.90497e-09	4.11048	-4.61164	0.603257
POPTR_0004s09830.1	estExt_fgenesh4_pm.C_LG_IV0210	Genetic Information Processing	Ribosome (Translation)	protein.synthesis.ribosomal protein.eukaryotic.40S subunit.S7	40S ribosomal protein S7 (RPS7B)	jgi|poptr1_1|831132|estext_fgenesh4_pm.c_lg_iv0210	-4.00136e-09	12.4956	17.6167	2.18415
POPTR_0030s00470.1	gw1.XIII.1369.1	Genetic Information Processing	Ribosome (Translation)	protein.synthesis.ribosomal protein.eukaryotic.40S subunit.S24	40S ribosomal protein S24 (RPS24B)	jgi|poptr1_1|241120|gw1.xiii.1369.1	-7.03141e-16	-4.75595	-1.52982	0.484036
POPTR_0002s05710.1	eugene3.00020526	Genetic Information Processing	Ribosome (Translation)	protein.synthesis.ribosomal protein.eukaryotic.40S subunit.S12	40S ribosomal protein S12 (RPS12C)	jgi|poptr1_1|551211|eugene3.00020526	-1.02487e-09	4.27361	2.7761	0.498097
POPTR_0019s08080.1	estExt_fgenesh4_kg.C_LG_XIX0005			protein.synthesis.initiation	eIF4-gamma/eIF5/eIF2-epsilon domain-containing protein	jgi|poptr1_1|814507|estext_fgenesh4_kg.c_lg_xix0005	-0.0425682	17.7892	12.6611	2.18634
POPTR_0006s19870.1	estExt_Genewise1_v1.C_LG_VI0968			protein.synthesis.initiation	EIF-5A (eukaryotic translation initiation factor 5A-1)	jgi|poptr1_1|717121|estext_genewise1_v1.c_lg_vi0968	-1.26902e-09	7.66593	-0.0775459	0.891834
POPTR_0008s04230.1	estExt_Genewise1_v1.C_LG_VIII1205	Genetic Information Processing	RNA transport (Translation)	protein.synthesis.elongation	elongation factor 1-alpha / EF-1-alpha	jgi|poptr1_1|720367|estext_genewise1_v1.c_lg_viii1205	0	14.3895	8.53189	1.53044
POPTR_0012s09840.1	gw1.XII.1166.1			protein.synthesis.elongation	elongation factor 1-beta, putative / EF-1-beta, putative	jgi|poptr1_1|422706|gw1.xii.1166.1	5.46646e-09	-11.11	-8.54214	1.34396
POPTR_0014s04380.1	estExt_fgenesh4_pg.C_400147			protein.folding	chloroplast chaperonin 10, putative	jgi|poptr1_1|826739|estext_fgenesh4_pg.c_400147	1.64683e-15	3.69535	2.6659	0.47531
POPTR_0001s06260.1	eugene3.00010275	Genetic Information Processing	Ribosome (Translation)	protein.degradation.ubiquitin.ubiquitin	UBQ5 (UBIQUITIN 5)	jgi|poptr1_1|547834|eugene3.00010275	-9.43311e-09	8.80827	5.4177	1.09663
POPTR_0018s14290.1	grail3.0164005201	Genetic Information Processing	Proteasome	protein.degradation.ubiquitin.proteasome	PBA1 (20S proteasome beta subunit A 1)	jgi|poptr1_1|673509|grail3.0164005201	-7.06489e-09	7.08618	1.44586	0.739499
POPTR_0016s02790.1	estExt_Genewise1_v1.C_LG_XVI1054	Genetic Information Processing	Proteasome	protein.degradation.ubiquitin.proteasome	RPT3 (root phototropism 3)	jgi|poptr1_1|734681|estext_genewise1_v1.c_lg_xvi1054	-3.05444e-09	4.11292	3.22519	0.498079
POPTR_0004s17940.1	estExt_Genewise1_v1.C_LG_IV1103	Genetic Information Processing	Proteasome	protein.degradation.ubiquitin	RPN10 (REGULATORY PARTICLE NON-ATPASE 10)	jgi|poptr1_1|713282|estext_genewise1_v1.c_lg_iv1103	0	5.03237	0.784279	0.466404
POPTR_0006s14400.1	grail3.0028002001			protein.degradation.cysteine protease	cysteine proteinase, putative	jgi|poptr1_1|675847|grail3.0028002001	-3.04653e-09	4.6237	-0.850405	0.468996
POPTR_0003s16030.1	grail3.0047006401	Carbohydrate Metabolism	Pentose phosphate pathway	OPP.non-reductive PP.transaldolase	transaldolase, putative	jgi|poptr1_1|646955|grail3.0047006401	-2.59285e-10	2.91028	4.52651	0.515492
POPTR_0008s03800.1	estExt_Genewise1_v1.C_LG_VIII1052	Nucleotide Metabolism	Purine metabolism	nucleotide metabolism.salvage.nucleoside kinases.adenosine kinase	ADK2 (ADENOSINE KINASE 2)	jgi|poptr1_1|720292|estext_genewise1_v1.c_lg_viii1052	-2.56268e-09	1.79253	6.53506	0.661386
POPTR_0014s04880.1	eugene3.00400106	Nucleotide Metabolism	Purine metabolism; Pyrimidine metabolism	nucleotide metabolism.phosphotransfer and pyrophosphatases.nucleoside diphosphate kinase	NDPK1 (nucleoside diphosphate kinase 1)	jgi|poptr1_1|591761|eugene3.00400106	-1.26404e-09	8.17737	5.02899	1.01825
POPTR_0015s07010.1	grail3.0082000101			not assigned.unknown		jgi|poptr1_1|680830|grail3.0082000101	-1.33227e-15	9.59102	1.45827	0.973913
POPTR_0013s10350.1	estExt_Genewise1_v1.C_410611			not assigned.no ontology	phosphorylase family protein	jgi|poptr1_1|740814|estext_genewise1_v1.c_410611	1.02852e-10	14.1251	6.83735	1.5132
POPTR_0009s06020.1	estExt_fgenesh4_pg.C_LG_IX1026	Genetic Information Processing	Protein processing in endoplasmic reticulum (Folding, Sorting and Degradation)	not assigned.no ontology	WD-40 repeat family protein	jgi|poptr1_1|821436|estext_fgenesh4_pg.c_lg_ix1026	9.7298e-09	-12.6789	-2.99008	1.32693
POPTR_0001s36710.1	grail3.0032001601			not assigned.no ontology	2-oxoacid dehydrogenase family protein	jgi|poptr1_1|642210|grail3.0032001601	0	9.04482	6.3227	0.984002
POPTR_0010s16050.1	estExt_fgenesh4_pg.C_LG_X1353			not assigned.no ontology	stable protein 1-related	jgi|poptr1_1|822230|estext_fgenesh4_pg.c_lg_x1353	9.16593e-10	2.39318	4.87235	0.53854
POPTR_0003s01440.1	gw1.III.1424.1		Lipid transport and binding	misc.protease inhibitor/seed storage/lipid transfer protein (LTP) family protein	protease inhibitor/seed storage/lipid transfer protein (LTP) family protein	jgi|poptr1_1|414321|gw1.iii.1424.1	-9.99201e-16	-5.65941	-12.2914	1.30565
POPTR_0010s15250.1	estExt_fgenesh4_pm.C_LG_X0557	Biosynthesis of Other Secondary Metabolites	Tropane, piperidine and pyridine alkaloid biosynthesis	misc.nitrilases, *nitrile lyases, berberine bridge enzymes, reticuline oxidases, troponine reductases	tropinone reductase, putative / tropine dehydrogenase, putative	jgi|poptr1_1|833658|estext_fgenesh4_pm.c_lg_x0557	-1.73079e-09	-9.61386	1.84174	0.921609
POPTR_0008s02430.1	gw1.VIII.1505.1			metal handling.binding, chelation and storage	ATX1	jgi|poptr1_1|420077|gw1.viii.1505.1	-1.40628e-15	6.64829	-0.97853	0.742199
POPTR_0007s01850.1	eugene3.00070163	Carbohydrate Metabolism	Fructose and mannose metabolism; Starch and sucrose metabolism; Amino sugar and nucleotide sugar metabolism	major CHO metabolism.degradation.sucrose.fructokinase	pfkB-type carbohydrate kinase family protein	jgi|poptr1_1|562225|eugene3.00070163	-4.04784e-10	5.48502	2.40594	0.590426
POPTR_0002s23510.1	gw1.II.2815.1			hormone metabolism.auxin.induced-regulated-responsive-activated	ATB2	jgi|poptr1_1|411480|gw1.ii.2815.1	-4.78555e-09	10.2333	4.37375	1.061
POPTR_0015s10330.2	eugene3.00150702	Carbohydrate Metabolism	Glycolysis / Gluconeogenesis	glycolysis.glyceraldehyde 3-phosphate dehydrogenase	GAPDH 1.2	jgi|poptr1_1|575307|eugene3.00150702	2.97299e-08	24.8143	24.0082	3.3587
POPTR_0006s11800.1	estExt_fgenesh4_pm.C_280132	Carbohydrate Metabolism; Genetic Information Processing	Glycolysis / Gluconeogenesis; RNA degradation	glycolysis.enolase	LOS2 (Low expression of osmotically responsive genes 1)	jgi|poptr1_1|836259|estext_fgenesh4_pm.c_280132	5.05858e-09	7.95703	5.73884	0.905635
POPTR_0006s17940.1	estExt_fgenesh4_pm.C_1210019	Carbohydrate Metabolism; Energy Metabolism	Glycolysis / Gluconeogenesis; Pentose phosphate pathway; Fructose and mannose metabolism ; Carbon fixation in photosynthetic organisms	glycolysis.aldolase	fructose-bisphosphate aldolase, putative	jgi|poptr1_1|836979|estext_fgenesh4_pm.c_1210019	3.17485e-09	15.6925	5.72339	1.59781
POPTR_0016s12760.1	estExt_fgenesh4_pm.C_LG_XVI0442	Carbohydrate Metabolism	Glycolysis / Gluconeogenesis	fermentation.PDC	pyruvate decarboxylase, putative	jgi|poptr1_1|835585|estext_fgenesh4_pm.c_lg_xvi0442	3.13739e-09	4.99688	9.86006	1.1334
POPTR_0006s15090.1	estExt_fgenesh4_pg.C_LG_VI0946			DNA.synthesis/chromatin structure	3, NFA3	jgi|poptr1_1|819264|estext_fgenesh4_pg.c_lg_vi0946	0	-4.56217	-2.62026	0.50401
POPTR_0014s02200.1	estExt_Genewise1_v1.C_400967			cell.organisation	WPP2 (WPP domain protein 2)	jgi|poptr1_1|740524|estext_genewise1_v1.c_400967	9.99201e-16	5.90492	-0.927627	0.597575
POPTR_0008s05320.1	estExt_fgenesh4_pm.C_LG_VIII0190			cell wall.precursor synthesis.UXS	UXS6	jgi|poptr1_1|832538|estext_fgenesh4_pm.c_lg_viii0190	1.6252e-09	2.83332	4.46393	0.510904
POPTR_0017s13350.1	grail3.0155001302	Metabolism; Glycan Biosynthesis and Metabolism; Glycosyltransferases		cell wall.cell wall proteins.RGP	RGP2 (REVERSIBLY GLYCOSYLATED POLYPEPTIDE 2)	jgi|poptr1_1|673066|grail3.0155001302	0	-13.8241	-6.32285	1.4895
POPTR_0010s16420.1	estExt_fgenesh4_pg.C_LG_X1392			cell wall.cell wall proteins.RGP	RGP3 (REVERSIBLY GLYCOSYLATED POLYPEPTIDE 3)	jgi|poptr1_1|822254|estext_fgenesh4_pg.c_lg_x1392	-7.65797e-11	-4.80054	0.703444	0.474889
POPTR_0004s20220.1	grail3.0066005802	Amino Acid Metabolism; Metabolism of Other Amino Acids	Cysteine and methionine metabolism; Selenocompound metabolism	amino acid metabolism.synthesis.aspartate family.methionine	ATCIMS (COBALAMIN-INDEPENDENT METHIONINE SYNTHASE)	jgi|poptr1_1|679841|grail3.0066005802	-4.35849e-09	9.51066	6.99141	1.0521
POPTR_0009s15490.1	estExt_fgenesh4_pg.C_LG_IX0162	Amino Acid Metabolism; Metabolism of Other Amino Acids	Cysteine and methionine metabolism; Selenocompound metabolism	amino acid metabolism.synthesis.aspartate family.methionine	ATCIMS (COBALAMIN-INDEPENDENT METHIONINE SYNTHASE)	jgi|poptr1_1|821018|estext_fgenesh4_pg.c_lg_ix0162	-5.55112e-16	2.85303	4.29583	0.464316
POPTR_0002s14740.1	eugene3.00021350	Amino Acid Metabolism	Phenylalanine, tyrosine and tryptophan biosynthesis	amino acid metabolism.synthesis.aromatic aa.chorismate.5-enolpyruvylshikimate-3-phosphate synthase	3-phosphoshikimate 1-carboxyvinyltransferase / 5-enolpyruvylshikimate-3-phosphate / EPSP synthase	jgi|poptr1_1|552035|eugene3.00021350	2.13115e-09	6.63465	5.78762	0.83379
POPTR_0017s08610.1	eugene3.00880022	Amino Acid Metabolism	Cysteine and methionine metabolism	amino acid metabolism.degradation.aspartate family.methionine	HOG1 (HOMOLOGY-DEPENDENT GENE SILENCING 1)	jgi|poptr1_1|597072|eugene3.00880022	-1.52541e-10	3.60069	4.15117	0.50687

## Sheet: Table S2.1_Proteomics
Table S2.1. . List of unique proteins quantified and compared in transgenic hipI-SOD and WT plants.
Columns indicate: Peptide marker (most strongly expressed peptides); JGI V2.2 IDs.; preferred gene model JGI V1.1 comparable with that used in the pathway software packages (Paintomics and MapMan) for the poplar genome; KEGG pathway; KEGG subpathway; MapMan name; MapMan symbol, MapMan identifier, average WT, AS-SOD9, AS-SOD24 normalised values, (VIP) variables.
Peptide Marker	JGI V2.2 ID	Preferred gene model (JGI V1.1)	Pathway	Subpathway	MapMan name	MapMan symbol	MapMan identifier	WT_AVG	AS-SOD9_AVG	AS-SOD24_AVG	variables (VIP)
MNFAEIEKEINTLAK_584.306858333333	POPTR_0001s36710.1	grail3.0032001601			not assigned.no ontology	2-oxoacid dehydrogenase family protein	jgi|poptr1_1|642210|grail3.0032001601	0	67.7617	-10.0917	5.62193
EFALFSVGPFAFESK_838.422525	POPTR_0004s04450.1	grail3.0046017801			stress.abiotic.unspecified	pollen Ole e 1 allergen and extensin family protein	jgi|poptr1_1|647963|grail3.0046017801	-2.81256e-15	-38.6154	-47.9014	4.69276
EMPLIFDTGSGLIWTQCKPCK_827.737891666667_ITASDYIVNVGIGTPK_824.451775	POPTR_0018s03000.1	eugene3.00180550			RNA.regulation of transcription.unclassified	chloroplast nucleoid DNA-binding protein, putative	jgi|poptr1_1|578326|eugene3.00180550	0	-28.6494	-48.7338	4.29695
AYHEQLSVPEITNAVFEPASMMAK_888.433525_AIFLDLEPTVIDEVR_865.472725	POPTR_0003s21080.1	estExt_fgenesh4_pm.C_LG_III0736	Cellular Processes	Phagosome	cell.organisation	TUA5 (tubulin alpha-5)	jgi|poptr1_1|831020|estext_fgenesh4_pm.c_lg_iii0736	8.10463e-15	-32.2213	-43.9522	4.20509
AMGIMNSFINDIFEK_865.418575	POPTR_0005s14680.1	eugene3.00002335			DNA.synthesis/chromatin structure.histone	H2B/HTB2 (HISTONE H2B)	jgi|poptr1_1|553020|eugene3.00002335	-2.70154e-15	-25.6885	-42.6049	3.78074
TVPAAVPAIVFLSGGQSEEEATR_777.073191666667	POPTR_0006s17940.1	estExt_fgenesh4_pm.C_1210019	Carbohydrate Metabolism; Energy Metabolism	Glycolysis / Gluconeogenesis; Pentose phosphate pathway; Fructose and mannose metabolism ; Carbon fixation in photosynthetic organisms	glycolysis.aldolase	fructose-bisphosphate aldolase, putative	jgi|poptr1_1|836979|estext_fgenesh4_pm.c_1210019	0	2.63048	-42.3264	3.19038
VIPNFMCQGGDFTAGNGTGGESIYGAK_916.751825_IVMELFADIVPK_687.889225	POPTR_0009s13270.1	estExt_fgenesh4_pg.C_LG_IX0365			cell.cycle.peptidylprolyl isomerase	peptidyl-prolyl cis-trans isomerase / cyclophilin (CYP2) / rotamase	jgi|poptr1_1|821113|estext_fgenesh4_pg.c_lg_ix0365	0.000382412	-27.3973	-30.5203	3.14739
AGSSVKPTPILKDELDIVIPTIR_835.483191666667	POPTR_0010s16420.1	estExt_fgenesh4_pg.C_LG_X1392			cell wall.cell wall proteins.RGP	RGP3 (REVERSIBLY GLYCOSYLATED POLYPEPTIDE 3)	jgi|poptr1_1|822254|estext_fgenesh4_pg.c_lg_x1392	-4.07082e-15	-25.9256	-25.9256	2.81006
FGIVEGLMTTVHAITATQK_673.031625	POPTR_0010s06560.1	estExt_fgenesh4_pg.C_LG_X0484	Carbohydrate Metabolism	Glycolysis / Gluconeogenesis	glycolysis.glyceraldehyde 3-phosphate dehydrogenase	GAPDH.3 (GLYCERALDEHYDE-3-PHOSPHATE DEHYDROGENASE C SUBUNIT)	jgi|poptr1_1|821843|estext_fgenesh4_pg.c_lg_x0484	2.44249e-15	-4.30471	-36.6989	2.77693
IAAFVPNDGCLNYIEENDEVLIAGFGR_999.487358333333_VSGVSLLALFK_567.350625	POPTR_0008s04400.1	eugene3.00080381	Genetic Information Processing	Ribosome (Translation)	protein.synthesis.ribosomal protein.eukaryotic.40S subunit.S23	40S ribosomal protein S23 (RPS23B)	jgi|poptr1_1|563786|eugene3.00080381	4.79042e-05	-16.4833	-25.4258	2.29648
VNYLPYGVDFPLGATGR_919.975975	POPTR_0006s18240.1	eugene3.01210029			misc.GDSL-motif lipase	GDSL-motif lipase/hydrolase family protein	jgi|poptr1_1|580490|eugene3.01210029	0.57735	28.4231	0	2.26245
EYDDEQKELIR_719.346975_EANNFLWPFQLK_753.891175	POPTR_0018s13700.1	eugene3.00181232	Genetic Information Processing	Ribosome (Translation)	protein.synthesis.ribosomal protein.eukaryotic.60S subunit.L7	60S ribosomal protein L7 (RPL7C)	jgi|poptr1_1|579008|eugene3.00181232	-6.66134e-16	-15.7627	-23.0241	2.1229
QIQELVEAIVLPMTHKER_712.061691666667_QIQELVEAIVLPMTHK_617.013791666667	POPTR_0005s02520.1	eugene3.01330038	Genetic Information Processing	Proteasome	protein.degradation.ubiquitin.proteasom	RPT5A (regulatory particle triple-A 5A)	jgi|poptr1_1|581882|eugene3.01330038	2.08167e-15	-0.955255	-27.1062	2.04311
VVPLLKDELDIVIPTIR_645.063125	POPTR_0017s13350.1	grail3.0155001302	Metabolism; Glycan Biosynthesis and Metabolism; Glycosyltransferases		cell wall.cell wall proteins.RGP	RGP2 (REVERSIBLY GLYCOSYLATED POLYPEPTIDE 2)	jgi|poptr1_1|673066|grail3.0155001302	-2.14643e-15	-18.1361	-18.1361	1.96567
ITLEVPAELVALSNMPIIEEK_770.427791666667	POPTR_0006s24090.1	gw1.VI.1753.1			protein.degradation	APM1 (AMINOPEPTIDASE M1)	jgi|poptr1_1|417380|gw1.vi.1753.1	-1.03621e-15	-17.6709	-17.6709	1.91532
KLNLPILPTTTIGSFPQTMELR_824.129991666667	POPTR_0013s05850.1	estExt_fgenesh4_pg.C_LG_XIII0289	Amino Acid Metabolism; Metabolism of Other Amino Acids	Cysteine and methionine metabolism; Selenocompound metabolism	amino acid metabolism.synthesis.aspartate family.methionine	ATCIMS (COBALAMIN-INDEPENDENT METHIONINE SYNTHASE)	jgi|poptr1_1|823714|estext_fgenesh4_pg.c_lg_xiii0289	0	24.0512	-1.02579	1.91306
SNPSILADPSLSFFHDYLESLGAK_870.103058333333_MGDPSVEVTEESRDASQEAK_722.327491666667	POPTR_0003s11350.1	grail3.0018018701			redox.thioredoxin	ATHIP1 (ARABIDOPSIS THALIANA HSP70-INTERACTING PROTEIN 1)	jgi|poptr1_1|646478|grail3.0018018701	-7.40149e-16	-12.8301	-19.4293	1.77186
LQILTSHTLEPVPIAIGGPGLK_752.111025	POPTR_0006s11400.1	estExt_Genewise1_v1.C_281127	Carbohydrate Metabolism; Amino Acid Metabolism	Glycolysis / Gluconeogenesis; Glycine, serine and threonine metabolism	glycolysis.phosphoglycerate mutase	2,3-biphosphoglycerate-independent phosphoglycerate mutase, putative / phosphoglyceromutase, putative	jgi|poptr1_1|739764|estext_genewise1_v1.c_281127	4.77396e-15	19.3942	-9.11365	1.63878
AFSGWGTNEGLIISILGHR_676.694125	POPTR_0002s09610.1	grail3.0003082501			cell.organisation	ANNAT1 (ANNEXIN ARABIDOPSIS 1)	jgi|poptr1_1|643752|grail3.0003082501	1.16573e-15	-12.8532	-17.1348	1.63039
(SSSSVEKNYELPDGQVITIGAER_827.082425)_(NYELPDGQVITIGAER_887.952675)_FRCPEVLFQPSLIGMEAAGIHETTYNSIMK_860.677175_CPEVLFQPSLIGMEAAGIHETTYNSIMK_1046.177125	POPTR_0001s31700.1	estExt_fgenesh4_kg.C_LG_I0082			cell.organisation	ACT7 (actin 7)	jgi|poptr1_1|813612|estext_fgenesh4_kg.c_lg_i0082	2.36848e-15	-8.50578	-19.6198	1.61862
YHPEVDPDEVNALAQLMTWK_786.047991666667	POPTR_0013s05480.1	eugene3.00130573	Energy Metabolism; Amino Acid Metabolism; Metabolism of Other Amino Acids	Nitrogen metabolism; Alanine, aspartate and glutamate metabolism; Arginine and proline metabolism; D-Glutamine and D-glutamate metabolism	N-metabolism.N-degradation.glutamate dehydrogenase	GDH1 (GLUTAMATE DEHYDROGENASE 1)	jgi|poptr1_1|571209|eugene3.00130573	6.66134e-16	-9.40956	-17.9704	1.54508
NLLQAVVPIATNLR_761.459725	POPTR_0602s00200.1	grail3.0040028802			not assigned.unknown	VEP1 (VEIN PATTERNING 1)	jgi|poptr1_1|677931|grail3.0040028802	0	-11.9676	-16.1854	1.52201
AYHEQLSIPEITNAVFEPASMMAK_893.105391666667	POPTR_0001s04180.1	estExt_fgenesh4_pg.C_LG_I0041			cell.organisation	TUA5 (tubulin alpha-5)	jgi|poptr1_1|814768|estext_fgenesh4_pg.c_lg_i0041	-1.73935e-15	-10.1654	-16.1276	1.44875
LSEPYKGIGDCFSR_814.891025	POPTR_0001s05690.1	grail3.0161000402			major CHO metabolism.synthesis.starch.transporter	AAC2 (ADP/ATP CARRIER 2)	jgi|poptr1_1|639874|grail3.0161000402	-1.40628e-15	1.42539	-19.3642	1.43429
FANACGAITTTK_627.811525	POPTR_0007s01850.1	eugene3.00070163	Carbohydrate Metabolism	Fructose and mannose metabolism; Starch and sucrose metabolism; Amino sugar and nucleotide sugar metabolism	major CHO metabolism.degradation.sucrose.fructokinase	pfkB-type carbohydrate kinase family protein	jgi|poptr1_1|562225|eugene3.00070163	0	15.4128	7.54504	1.33898
AANVQIESFWPSLFAK_603.317991666667_AANVQIESFWPSLFAK_904.473075	POPTR_0002s18010.1	eugene3.00021666	Genetic Information Processing	Ribosome (Translation)	protein.synthesis.ribosomal protein.eukaryotic.60S subunit.P1	60s acidic ribosomal protein P1, putative	jgi|poptr1_1|552351|eugene3.00021666	1.33227e-15	-7.52319	-15.8207	1.32829
AVDVTAPGGNPVQGIR_775.918475_GFGFISPDDGSDDLFVHQSSIK_790.041791666667	POPTR_0004s17840.1	eugene3.00041327			stress.abiotic.cold	ATGRP2B (GLYCINE-RICH PROTEIN 2B)	jgi|poptr1_1|556614|eugene3.00041327	2.94209e-15	2.19544	-17.2468	1.30575
GKVWLDPNEVNEISMANSR_720.357058333333_VWLDPNEVNEISMANSR_987.473425	POPTR_0012s03450.1	estExt_Genewise1_v1.C_LG_XII0631	Genetic Information Processing	Ribosome (Translation)	protein.synthesis.ribosomal protein.eukaryotic.60S subunit.L19	60S ribosomal protein L19 (RPL19B)	jgi|poptr1_1|728694|estext_genewise1_v1.c_lg_xii0631	1.07322e-15	-11.748	-12.0952	1.29347
YATPVLLSADVR_652.864625_(LQETEDWLYEDGEDETKGVYIAK_911.092758333333)_(LLEKEYEMALQDR_819.414325)	POPTR_0001s18040.1	eugene3.00011119			stress.abiotic.heat	HSP91 (Heat shock protein 91)	jgi|poptr1_1|548678|eugene3.00011119	0	-1.6537	-16.6286	1.26308
FNDGITDEQIEK_704.833725	POPTR_0010s16050.1	estExt_fgenesh4_pg.C_LG_X1353			not assigned.no ontology	stable protein 1-related	jgi|poptr1_1|822230|estext_fgenesh4_pg.c_lg_x1353	-1.87813e-15	-11.6819	-11.4008	1.25444
VSGSVCDVSSQADREK_575.269258333333_WSLQGTTALVTGGTK_760.409925	POPTR_0010s15250.1	estExt_fgenesh4_pm.C_LG_X0557	Biosynthesis of Other Secondary Metabolites	Tropane, piperidine and pyridine alkaloid biosynthesis	misc.nitrilases, *nitrile lyases, berberine bridge enzymes, reticuline oxidases, troponine reductases	tropinone reductase, putative / tropine dehydrogenase, putative	jgi|poptr1_1|833658|estext_fgenesh4_pm.c_lg_x0557	-4.44089e-16	-14.2946	-7.31725	1.24492
LSNKLGLEAAVEAAAEFLNK_696.716558333333_VSAANSRPPNPQ_619.318375	POPTR_0016s12760.1	estExt_fgenesh4_pm.C_LG_XVI0442	Carbohydrate Metabolism	Glycolysis / Gluconeogenesis	fermentation.PDC	pyruvate decarboxylase, putative	jgi|poptr1_1|835585|estext_fgenesh4_pm.c_lg_xvi0442	-1.70234e-15	-6.80474	-14.6658	1.22796
VQPPVENLDVLTK_726.409375	POPTR_0006s11570.1	estExt_fgenesh4_pm.C_280146	Carbohydrate Metabolism	Ascorbate and aldarate metabolism	redox.ascorbate and glutathione	ATMDAR1 (MONODEHYDROASCORBATE REDUCTASE 1)	jgi|poptr1_1|836268|estext_fgenesh4_pm.c_280146	2.53501e-15	9.37194	-12.9253	1.21528
(KVLQFAGIDDVFTSSR_594.984891666667)_(TYGFLTPDFWK_687.840625)_SPFQEYTDLLAKPTSK_912.973075_EYQIIDTLIGPILKDEVMK_740.073358333333	POPTR_0016s05530.1	estExt_Genewise1_v1.C_LG_XVI1732	Genetic Information Processing	Ribosome (Translation)	protein.synthesis.ribosomal protein.eukaryotic.40S subunit.S2	40S ribosomal protein S2 (RPS2C)	jgi|poptr1_1|735012|estext_genewise1_v1.c_lg_xvi1732	6.32061e-05	-11.2855	-9.9554	1.16349
LNPLVSNLALYDIANTPGVAADVSHINTR_1016.875825	POPTR_0001s38560.1	estExt_Genewise1_v1.C_LG_I4975	Carbohydrate Metabolism; Energy Metabolism	Citrate cycle (TCA cycle); Pyruvate metabolism; Glyoxylate and dicarboxylate metabolism; Carbon fixation in photosynthetic organisms	gluconeogenesis.Malate DH	malate dehydrogenase (NAD), mitochondrial, putative	jgi|poptr1_1|707785|estext_genewise1_v1.c_lg_i4975	2.70154e-15	14.5535	-2.9797	1.15769
(GILGYTDEDLVSTDFIGDNR_734.018891666667)_SYTPDLNIVSNASCTTNCLAPLAK_870.756658333333_(GILGYTDEDLVSTDFIGDNR_1100.524425)_(FGIIEGLMTTVHSITATQK_683.035158333333)_NPEEIPWGETGADYIVESTGVFTDKDK_999.805391666667_FGIIEGLMTTVHSITATQK_1024.048825_FGIIEGLMTTVHSITATQK_688.366791666667	POPTR_0012s09570.1	estExt_Genewise1_v1.C_LG_XII1463	Carbohydrate Metabolism	Glycolysis / Gluconeogenesis	glycolysis.glyceraldehyde 3-phosphate dehydrogenase	GAPDH 1.1	jgi|poptr1_1|728998|estext_genewise1_v1.c_lg_xii1463	-1.29989e-15	-4.20019	-14.0239	1.10133
LVNYQHLMPTR_457.912125	POPTR_0001s35630.1	estExt_Genewise1_v1.C_LG_I2658	Genetic Information Processing	Ribosome (Translation)	protein.synthesis.ribosomal protein.eukaryotic.60S subunit.L27	60S ribosomal protein L27 (RPL27C)	jgi|poptr1_1|706822|estext_genewise1_v1.c_lg_i2658	1.33227e-15	-2.25503	-14.2179	1.07421
VLVTGAAGQIGYALVPMIAR_667.384091666667_VLVTGAAGQIGYALVPMIAR_1000.572225_IVQGLSIDEFSR_682.364975	POPTR_0008s16670.1	eugene3.00081537	Carbohydrate Metabolism; Energy Metabolism	Citrate cycle (TCA cycle); Pyruvate metabolism; Glyoxylate and dicarboxylate metabolism; Carbon fixation in photosynthetic organisms	TCA / org. transformation.other organic acid transformaitons.cyt MDH	malate dehydrogenase, cytosolic, putative	jgi|poptr1_1|564942|eugene3.00081537	1.55431e-15	-0.268678	-14.1308	1.06032
(IPSAVGYQPTLATDLGGLQER_729.387125)_QISELGIYPAVDPLDSTSR_1031.029125_(GQPVLNTGSPITVPVGR_846.476125)_FTQANSEVSALLGR_746.891875_(MLSPHILGEDHYNTAR_464.230075)_NLQDIIAILGMDELSEDDKLTVAR_891.465758333333	POPTR_0008s12550.1	estExt_Genewise1_v1.C_LG_VIII1306	Energy Metabolism	Oxidative phosphorylation	PS.lightreaction.ATP synthase	ATP synthase beta chain 2, mitochondrial	jgi|poptr1_1|720428|estext_genewise1_v1.c_lg_viii1306	8.60423e-16	-7.74072	-11.4102	1.05508
IENFNQNVGALSVK_766.907525	POPTR_0002s23510.1	gw1.II.2815.1			hormone metabolism.auxin.induced-regulated-responsive-activated	ATB2	jgi|poptr1_1|411480|gw1.ii.2815.1	1.40628e-15	-5.71027	-12.663	1.05136
(SQDSEVGDGTTTVVLLAGEFLK_756.053725)_(LAIGDLATQYFADRDIFCAGR_791.727258333333)_(AAMMQPQIILLK_699.896525)_INAINAATEAACLILSVDETVKNPK_885.806125	POPTR_0009s15910.1	eugene3.00090130			protein.folding	chaperonin, putative	jgi|poptr1_1|556870|eugene3.00090130	7.18405e-05	-5.5241	-12.7372	1.04963
MLNEDELRDAVLLVFANK_697.370391666667	POPTR_0002s19210.1	grail3.0050012801	Environmental Information Processing;	Signaling Molecules and Interaction; GTP-binding proteins	protein.targeting.secretory pathway.unspecified	ATARFA1E (ADP-RIBOSYLATION FACTOR A1E)	jgi|poptr1_1|644880|grail3.0050012801	-5.4586e-16	-9.37607	-9.72586	1.03257
TIAECLADELINAAK_816.419625_HATYVPHTAGR_403.876191666667	POPTR_0006s21210.1	eugene3.00061162	Genetic Information Processing	Ribosome (Translation)	protein.synthesis.ribosomal protein.eukaryotic.40S subunit.S5	ATRPS5B (RIBOSOMAL PROTEIN 5B)	jgi|poptr1_1|561203|eugene3.00061162	2.14643e-15	-1.07591	-12.9924	0.985253
(MIPTKPMVVETFSEYPPLGR_764.730958333333)_(VETGVIKPGTVVTFGPTGLTTEVK_810.788425)_(YDEIIKEVSSYLK_529.615791666667)_VETGVIKPGTVVTFGPTGLTTEVK_1215.678725	POPTR_0008s04230.1	estExt_Genewise1_v1.C_LG_VIII1205	Genetic Information Processing	RNA transport (Translation)	protein.synthesis.elongation	elongation factor 1-alpha / EF-1-alpha	jgi|poptr1_1|720367|estext_genewise1_v1.c_lg_viii1205	0.000288618	12.0795	-0.273537	0.95213
VLLGGGWPEMVMAK_744.391625	POPTR_0001s35790.1	gw1.I.2708.1			protein.folding	chaperonin, putative	jgi|poptr1_1|174108|gw1.i.2708.1	2.77556e-15	-1.79622	-12.164	0.91499
GIVYGKPTNQGVTQLK_568.321625_GIVYGKPTNQGVTQLK_851.978525	POPTR_0002s14250.1	estExt_Genewise1_v1.C_LG_II0017	Genetic Information Processing	Ribosome (Translation)	protein.synthesis.ribosomal protein.eukaryotic.60S subunit.L15	60S ribosomal protein L15 (RPL15A)	jgi|poptr1_1|709743|estext_genewise1_v1.c_lg_ii0017	0	-0.914518	-11.678	0.882391
QFKIPDWFLNR_488.598525_(AGELSAEELDKLMTIVANPR_719.712725)_(ALVANEEFQHILR_791.423375)_(IPDWFLNR_530.782925)_YSQVVSNALDMK_677.837725	POPTR_0002s05220.1	eugene3.00020474	Genetic Information Processing	Ribosome (Translation)	protein.synthesis.ribosomal protein.eukaryotic.40S subunit.S18	RPS18C (S18 RIBOSOMAL PROTEIN)	jgi|poptr1_1|551159|eugene3.00020474	-1.44329e-15	3.16446	-11.3273	0.882236
(LTGKDVVFDFPVTEA_819.425275)_(TLTAVHEAMLEDLVYPAEIVGK_800.422958333333)_(TLTAVHEAMLEDLVYPAEIVGKR_639.59445)_TLTAVHEAMLEDLVYPAEIVGKR_852.456658333333_NNTEYKLESYAGVYR_903.937025	POPTR_0004s09830.1	estExt_fgenesh4_pm.C_LG_IV0210	Genetic Information Processing	Ribosome (Translation)	protein.synthesis.ribosomal protein.eukaryotic.40S subunit.S7	40S ribosomal protein S7 (RPS7B)	jgi|poptr1_1|831132|estext_fgenesh4_pm.c_lg_iv0210	5.18104e-16	11.2539	0.577088	0.873731
IIGATNPAASEPGTIR_784.426075	POPTR_0001s10670.1	gw1.II.1445.1	Nucleotide Metabolism	Purine metabolism; Pyrimidine metabolism	nucleotide metabolism.phosphotransfer and pyrophosphatases.nucleoside diphosphate kinase	NDPK1 (nucleoside diphosphate kinase 1)	jgi|poptr1_1|410110|gw1.ii.1445.1	-1.18424e-15	1.21885	-10.6058	0.825147
GGETSTNSIASIFAWSR_892.434675	POPTR_0004s07320.1	grail3.0038019202	Carbohydrate Metabolism; Metabolism of Other Amino Acids; Cellular Processes	Citrate cycle (TCA cycle); Glutathione metabolism; Peroxisome	TCA / org. transformation.TCA.IDH	isocitrate dehydrogenase, putative / NADP+ isocitrate dehydrogenase, putative	jgi|poptr1_1|648243|grail3.0038019202	7.77156e-16	2.47202	-10.394	0.814747
MIAPIFAELAK_602.344475	POPTR_0005s25420.1	estExt_fgenesh4_pg.C_LG_V1461			redox.thioredoxin	ATTRX1 (Arabidopsis thaliana thioredoxin H-type 1)	jgi|poptr1_1|818765|estext_fgenesh4_pg.c_lg_v1461	0	5.05429	9.05871	0.797615
LLNPTELINPR_640.372625	POPTR_0001s32490.1	estExt_fgenesh4_pg.C_LG_I2429	Metabolism of Other Amino Acids; Genetic Information Processing	Selenocompound metabolism; Aminoacyl-tRNA biosynthesis (Translation)	protein.aa activation.methionine-tRNA ligase	methionine--tRNA ligase, putative / methionyl-tRNA synthetase, putative / MetRS, putative	jgi|poptr1_1|815633|estext_fgenesh4_pg.c_lg_i2429	3.70074e-16	7.03721	-7.67859	0.78999
(SFVADYPIVSIEDPFDQDDWEHYAK_996.119325)_(IEEELGSAAVYAGAK_754.386075)_ISGDSLKNVYK_612.335675	POPTR_0015s14380.1	eugene3.00151093	Carbohydrate Metabolism; Genetic Information Processing	Glycolysis / Gluconeogenesis; RNA degradation	glycolysis.enolase	LOS2 (Low expression of osmotically responsive genes 1)	jgi|poptr1_1|575698|eugene3.00151093	2.59052e-16	4.66627	-9.31129	0.785831
GKVWLDPNEGNEISMANSR_720.344925_VWLDPNEGNEISMANSR_966.449975	POPTR_0004s07620.1	estExt_fgenesh4_kg.C_LG_IV0028	Genetic Information Processing	Ribosome (Translation)	protein.synthesis.ribosomal protein.eukaryotic.60S subunit.L19	60S ribosomal protein L19 (RPL19B)	jgi|poptr1_1|813786|estext_fgenesh4_kg.c_lg_iv0028	0.0525232	-4.80244	-8.94276	0.770211
SMITMSDDNVMMK_751.822075	POPTR_0017s10720.1	estExt_fgenesh4_pg.C_LG_XVII0245			not assigned.unknown	similar to unknown protein [Arabidopsis thaliana] (TAIR:AT3G01670.1)	jgi|poptr1_1|825509|estext_fgenesh4_pg.c_lg_xvii0245	2.96059e-16	-6.9513	-7.27361	0.768414
AYHEQLSVAEITNSAFEPASMMAK_881.081125	POPTR_0001s29670.1	estExt_Genewise1_v1.C_LG_I4174	Cellular Processes	Phagosome	cell.organisation	TUA6 (tubulin alpha-6 chiain)	jgi|poptr1_1|707456|estext_genewise1_v1.c_lg_i4174	5.55112e-16	-5.47877	-8.3088	0.757838
FIFSEINQKFPIMPFSAR_724.715725	POPTR_0016s12720.1	eugene3.00161138			protein.degradation.metalloprotease	ATG2 (G2p-related protein)	jgi|poptr1_1|577003|eugene3.00161138	-7.77156e-16	-5.71985	-7.8775	0.735949
YGVSGYPTLQWFPK_821.917375_TAEALAEFVNNEGGSNVK_925.450475	POPTR_0002s19940.1	estExt_fgenesh4_pg.C_LG_II1784	Genetic Information Processing	Protein processing in endoplasmic reticulum (Folding, Sorting and Degradation)	redox.thioredoxin	ATPDIL2-1/MEE30/UNE5 (PDI-LIKE 2-1)	jgi|poptr1_1|816711|estext_fgenesh4_pg.c_lg_ii1784	-9.62193e-16	8.36737	3.34413	0.699683
GVPDFWLVAMK_631.834275_AIGTEIEWYPGK_682.348775	POPTR_0006s15090.1	estExt_fgenesh4_pg.C_LG_VI0946			DNA.synthesis/chromatin structure	3, NFA3	jgi|poptr1_1|819264|estext_fgenesh4_pg.c_lg_vi0946	-9.99201e-16	2.67004	-8.54625	0.685349
ISSVNAMSALCEATGADVAEVSYAIGKDSR_1024.82579166667_GLLGDKAILNIYDPQVTEDQIQR_867.129591666667_AILNIYDPQVTEDQIQR_1008.523975	POPTR_0017s12760.1	estExt_fgenesh4_pm.C_LG_XVII0156	Carbohydrate Metabolism	Pentose and glucuronate interconversions; Ascorbate and aldarate metabolism; Starch and sucrose metabolism; Amino sugar and nucleotide sugar metabolism	cell wall.precursor synthesis.UGD	UDP-glucose 6-dehydrogenase, putative	jgi|poptr1_1|835719|estext_fgenesh4_pm.c_lg_xvii0156	0.19245	8.53007	-1.96606	0.683427
TALVDAASVSSLMTTTEAVVTDLPKDVK_954.839291666667	POPTR_0001s14040.1	estExt_fgenesh4_pm.C_LG_I0166	Genetic Information Processing	RNA degradation	protein.folding	HSP60 (Heat shock protein 60)	jgi|poptr1_1|829355|estext_fgenesh4_pm.c_lg_i0166	-2.96059e-16	-6.10647	-6.10647	0.661773
VYGAVLENPGDAFTNASK_926.957975_AVTFSDIHTESGLK_773.891575	POPTR_0001s23190.1	estExt_fgenesh4_pg.C_LG_I1178			protein.synthesis.elongation	elongation factor 1-beta / EF-1-beta	jgi|poptr1_1|815174|estext_fgenesh4_pg.c_lg_i1178	5.55112e-16	8.06098	-2.71223	0.658248
LQPTQQQTR_550.296925	POPTR_0017s13710.1	estExt_Genewise1_v1.C_1550178			not assigned.unknown	similar to unknown protein [Arabidopsis thaliana] (TAIR:AT1G69510.2)	jgi|poptr1_1|745745|estext_genewise1_v1.c_1550178	0.00213869	6.27016	5.97839	0.647297
SATVENLINAGYHGWSSLILR_767.738258333333	POPTR_0002s25950.1	estExt_Genewise1_v1.C_LG_II4012			misc.acid and other phosphatases	acid phosphatase class B family protein	jgi|poptr1_1|711542|estext_genewise1_v1.c_lg_ii4012	0	-5.94308	-5.94308	0.644419
(ADGYILEGKELEFYMK_635.982158333333)_(ILDVVYNASNNELVR_859.957775)_LDTGNYSWGSEAVTR_828.387175	POPTR_0001s26950.1	grail3.0053004502	Genetic Information Processing	Ribosome (Translation)	protein.synthesis.ribosomal protein.eukaryotic.40S subunit.S8	40S ribosomal protein S8 (RPS8B)	jgi|poptr1_1|641311|grail3.0053004502	0.000576109	0.310317	-8.44443	0.628536
FFPSEFGMDVDHVNAVEPAK_746.018058333333	POPTR_0002s03580.1	estExt_fgenesh4_pm.C_LG_II0164			secondary metabolism.flavonoids.isoflavonols	isoflavone reductase, putative	jgi|poptr1_1|830063|estext_fgenesh4_pm.c_lg_ii0164	0	-4.67121	-6.30439	0.610709
VTRPHGNSGVVR_426.906258333333	POPTR_0008s05970.1	estExt_fgenesh4_kg.C_LG_VIII0028	Genetic Information Processing	Ribosome (Translation)	protein.synthesis.ribosomal protein.eukaryotic.60S subunit.L35A	60S ribosomal protein L35a (RPL35aC)	jgi|poptr1_1|814022|estext_fgenesh4_kg.c_lg_viii0028	-1.40628e-15	-0.11491	-7.98041	0.597681
DGEFTVADSVTDVTIKPTSK_704.023758333333	POPTR_0013s11070.1	grail3.0041010801			transport.misc	SEC14 cytosolic factor family protein / phosphoglyceride transfer family protein	jgi|poptr1_1|678158|grail3.0041010801	0	-4.72906	-6.14872	0.588038
APIAVGDVLPDGK_626.351375_FALLVDDLKVK_420.924125_FLADGSATYTHALGLELDLQEK_798.073091666667	POPTR_0001s44990.1	estExt_fgenesh4_kg.C_LG_XIII0043			redox.peroxiredoxin	TPX1 (THIOREDOXIN-DEPENDENT PEROXIDASE 1)	jgi|poptr1_1|814344|estext_fgenesh4_kg.c_lg_xiii0043	0.00118079	3.74697	6.61136	0.578872
DNLTLWTSDMQDDGADEIKEAAPKPGDEQQ_1106.49705833333_VSASLENEELTVEER_852.918475	POPTR_0002s10000.1	estExt_Genewise1_v1.C_LG_II4211			signalling.14-3-3 proteins	GRF2 (GENERAL REGULATORY FACTOR 2)	jgi|poptr1_1|711617|estext_genewise1_v1.c_lg_ii4211	3.70074e-16	-4.92262	-5.64712	0.575862
ELLSGEKEGLIQLPSDK_619.339091666667_ELLSGEKEGLIQLPSDK_928.504725	POPTR_0006s13440.1	grail3.0028011501			redox.ascorbate and glutathione.ascorbate	APX2 (ASCORBATE PEROXIDASE 2)	jgi|poptr1_1|675956|grail3.0028011501	-7.9566e-16	-1.79379	-7.13193	0.554429
AVAFYDLTSAAGLKK_798.935775_EAIATPPSADTK_600.809525_AVAFYDLTSAAGLK_734.888275	POPTR_0012s09840.1	gw1.XII.1166.1			protein.synthesis.elongation	elongation factor 1-beta, putative / EF-1-beta, putative	jgi|poptr1_1|422706|gw1.xii.1166.1	-9.62193e-16	-2.05222	-7.01206	0.55383
LVELLLHPSPSVLIPALR_656.407125	POPTR_0013s01220.1	estExt_Genewise1_v1.C_LG_XIII0659			protein.targeting.nucleus	AT-IMP (Arabidopsis thaliana importin alpha)	jgi|poptr1_1|729454|estext_genewise1_v1.c_lg_xiii0659	7.03141e-16	-5.1005	-5.1005	0.552872
TSTGVYVANR_534.278175	POPTR_0018s14290.1	grail3.0164005201	Genetic Information Processing	Proteasome	protein.degradation.ubiquitin.proteasom	PBA1 (20S proteasome beta subunit A 1)	jgi|poptr1_1|673509|grail3.0164005201	0	6.3695	1.85788	0.537389
LGPQVDILAPVKY_706.911575	POPTR_0002s24410.1	eugene3.00002480	Genetic Information Processing	Ribosome (Translation)	protein.synthesis.ribosomal protein.eukaryotic.60S subunit.L13A	60S ribosomal protein L13A (RPL13aC)	jgi|poptr1_1|553165|eugene3.00002480	-6.29126e-16	-3.77878	-5.83794	0.527886
GFGFVTFNNEK_630.306975	POPTR_0004s16260.1	estExt_Genewise1_v1.C_LG_IV0527			RNA.RNA binding	ATGRP7 (COLD, CIRCADIAN RHYTHM, AND RNA BINDING 2)	jgi|poptr1_1|712972|estext_genewise1_v1.c_lg_iv0527	0	4.3794	5.28184	0.52379
TFPDYFEVLER_708.346275	POPTR_0002s14740.1	eugene3.00021350	Amino Acid Metabolism	Phenylalanine, tyrosine and tryptophan biosynthesis	amino acid metabolism.synthesis.aromatic aa.chorismate.5-enolpyruvylshikimate-3-phosphate synthase	3-phosphoshikimate 1-carboxyvinyltransferase / 5-enolpyruvylshikimate-3-phosphate / EPSP synthase	jgi|poptr1_1|552035|eugene3.00021350	3.51571e-16	6.36486	2.32821	0.50944
AVFLDLEPTVIDEVRTGAYR_755.402758333333_AVFLDLEPTVIDEVR_858.464925_AVFLDLEPTVIDEVR_572.645891666667	POPTR_0017s11740.1	estExt_Genewise1_v1.C_LG_XVII1003	Cellular Processes	Phagosome	cell.organisation	TUA6 (tubulin alpha-6 chiain)	jgi|poptr1_1|736276|estext_genewise1_v1.c_lg_xvii1003	1.77636e-15	-4.43734	-4.48266	0.488921
FNVQGFPTILVFGADKDTPIPYEGAR_951.492658333333	POPTR_0014s15820.1	gw1.XIV.3561.1	Genetic Information Processing	Protein processing in endoplasmic reticulum (Folding, Sorting and Degradation)	redox.thioredoxin	ATPDIL2-2 (PDI-LIKE 2-2)	jgi|poptr1_1|246818|gw1.xiv.3561.1	3.33067e-16	1.74242	-6.26439	0.48745
QAVTNPSNTVFGTK_732.378625_VIENAEGSR_487.749225_AVITVPAYFNDAQR_782.910075	POPTR_0009s08320.1	estExt_fgenesh4_pm.C_LG_IX0400	Genetic Information Processing	RNA degradation	stress.abiotic.heat	mtHSC70-2 (HEAT SHOCK PROTEIN 70)	jgi|poptr1_1|833144|estext_fgenesh4_pm.c_lg_ix0400	0.000580475	6.04953	1.04706	0.486688
HETADINTFSWGVANR_909.432475	POPTR_0007s07960.1	estExt_fgenesh4_pg.C_LG_VII0739	Carbohydrate Metabolism; Energy Metabolism; Amino Acid Metabolism	Glyoxylate and dicarboxylate metabolism; Nitrogen metabolism; Alanine, aspartate and glutamate metabolism; Arginine and proline metabolism	N-metabolism.ammonia metabolism.glutamine synthase	ATGSR1 (Arabidopsis thaliana glutamine synthase clone R1)	jgi|poptr1_1|819912|estext_fgenesh4_pg.c_lg_vii0739	4.38307e-16	1.81826	-5.80334	0.482218
(AEENKSHEYETK_502.895625)_VGEESGAVETK_553.272775_(AEENKSHEYETK_753.839525)_(VGEESGAVETKDR_459.560458333333)	POPTR_0005s26930.1	estExt_fgenesh4_pg.C_LG_V1612			not assigned.unknown		jgi|poptr1_1|818850|estext_fgenesh4_pg.c_lg_v1612	0.000349499	4.84245	3.87234	0.477904
(LITPSVLSDR_550.819675)_(VNNMVLFDQATYDKLLSEAPK_799.410925)_YKLITPSVLSDR_696.398825	POPTR_0009s12150.1	gw1.IV.611.1				40S ribosomal protein S25 (RPS25B)	jgi|poptr1_1|195522|gw1.iv.611.1	1.07322e-15	6.10333	0.531658	0.477242
AIGFIDTMIEYSLANAPLQK_732.385958333333	POPTR_0001s05100.1	grail3.0116012802	Lipid Metabolism	Fatty acid biosynthesis	lipid metabolism.FA synthesis and FA elongation.enoyl ACP reductase	MOD1 (MOSAIC DEATH 1)	jgi|poptr1_1|639726|grail3.0116012802	-1.20274e-16	-4.38553	-4.38553	0.47557
NLSQQNLNALAK_657.362775_VLPGLLGGSADLASSNMTLLK_686.382425	POPTR_0002s14730.1	estExt_Genewise1_v1.C_LG_XIV0740	Carbohydrate Metabolism; Energy Metabolism; Metabolism of Terpenoids and Polyketides	Pentose phosphate pathway; Carbon fixation in photosynthetic organisms; Biosynthesis of ansamycins	PS.calvin cyle.transketolase	transketolase, putative	jgi|poptr1_1|730849|estext_genewise1_v1.c_lg_xiv0740	0.288675	5.08048	3.43275	0.474928
VLQNDIDLLNPPAELEKR_693.048325	POPTR_0001s12840.1	estExt_fgenesh4_pg.C_LG_I0594	Genetic Information Processing	Ribosome (Translation)	protein.synthesis.ribosomal protein.eukaryotic.40S subunit.S27	ARS27A (ARABIDOPSIS RIBOSOMAL PROTEIN S27)	jgi|poptr1_1|814939|estext_fgenesh4_pg.c_lg_i0594	-3.70074e-16	0.324281	5.90344	0.446921
GAFGKPQGTCAR_625.309475_(VAIGQVLLSVR_577.866975)_(LLGCHGPLANR_604.322375)	POPTR_0013s15560.1	grail3.0189002602	Genetic Information Processing	Ribosome (Translation)	protein.synthesis.ribosomal protein.eukaryotic.60S subunit.L10	60S ribosomal protein L10 (RPL10B)	jgi|poptr1_1|663639|grail3.0189002602	0	-4.48101	-3.65532	0.438591
MTPTNEPVVSNSFK_775.880125	POPTR_0004s14530.1	gw1.XIX.1965.1			transport.misc	SEC14 cytosolic factor family protein / phosphoglyceride transfer family protein	jgi|poptr1_1|249565|gw1.xix.1965.1	2.27133e-15	4.62105	-2.76843	0.430676
AALQSGIDKLADAVGLTLGPR_689.392191666667	POPTR_0009s01470.1	estExt_fgenesh4_pm.C_LG_IX0706			protein.folding	CPN60A (chloroplast / 60 kDa chaperonin alpha subunit)	jgi|poptr1_1|833331|estext_fgenesh4_pm.c_lg_ix0706	0	4.68698	3.01094	0.430647
QIPAGVPAKPNTTNNYFR_663.350325	POPTR_0015s07010.1	grail3.0082000101			not assigned.unknown		jgi|poptr1_1|680830|grail3.0082000101	0.57735	4.59717	2.99026	0.42708
(NCDPNGPLMLYVSK_804.381975)_(AYLPVVESFGFSGTLR_871.959775)_(YRVENLYEGPLDDAYANAIR_781.385758333333)_AYLPVVESFGFSGTLR_581.642458333333_LLEPVYMVEIQAPEQALGGIYSVLNQKR_1053.569325_RVIYASQLTAKPR_501.632125_DLQDDFMGGAEIIKSDPVVSFR_813.734091666667_LLEPVYMVEIQAPEQALGGIYSVLNQK_1001.535625	POPTR_0007s08390.1	eugene3.00070821			protein.synthesis.elongation	LOS1 (Low expression of osmotically responsive genes 1)	jgi|poptr1_1|562883|eugene3.00070821	9.41228e-06	-1.06768	-5.56193	0.425878
(ADVETDVAAAGQPK_707.346975)_(GVDLDALLDMSTDELVK_917.461675)_NMIIVPEMIGSVIGVYNGK_678.697458333333	POPTR_0002s04420.1	estExt_fgenesh4_pg.C_LG_II0398	Genetic Information Processing	Ribosome (Translation)	protein.synthesis.ribosomal protein.eukaryotic.40S subunit.S15	40S ribosomal protein S15 (RPS15C)	jgi|poptr1_1|816102|estext_fgenesh4_pg.c_lg_ii0398	2.03541e-15	0.233115	-5.59041	0.422999
STPLPMSPLESLASSAVR_921.985675	POPTR_0008s00310.1	eugene3.00080009	Carbohydrate Metabolism	Glycolysis / Gluconeogenesis; Pyruvate metabolism; Carbon fixation in photosynthetic organisms; Purine metabolism	glycolysis.PK	pyruvate kinase, putative	jgi|poptr1_1|563414|eugene3.00080009	0	-1.44981	-5.30733	0.413652
LDATANDIPSDTYDVK_869.413075_VDANEDANKEIASQYDVK_670.320658333333_SEPIPEVNDEPVKVVVADSLDELVTK_941.162625	POPTR_0002s08260.1	grail3.0003069401			redox.thioredoxin	ATPDIL1-1 (PDI-LIKE 1-1)	jgi|poptr1_1|643603|grail3.0003069401	0	3.66852	-3.69055	0.410886
(TIDSNVSEAEGIYNALEK_976.976525_SFDSLLDTLQEK_698.354275)_(LGIDWGYVGNQLEVEGVDSFKK_818.416958333333)_LADDTQGTVEAAK_659.828425	POPTR_0003s16030.1	grail3.0047006401	Carbohydrate Metabolism	Pentose phosphate pathway	OPP.non-reductive PP.transaldolase	transaldolase, putative	jgi|poptr1_1|646955|grail3.0047006401	0.00020044	3.98668	3.21293	0.400182
MEGVESYDIDLKEQK_595.285991666667	POPTR_0008s02430.1	gw1.VIII.1505.1			metal handling.binding, chelation and storage	ATX1	jgi|poptr1_1|420077|gw1.viii.1505.1	0	-0.0285899	5.23246	0.392938
HTPGTFTNQMQTSFSEPR_689.318625	POPTR_0003s06880.1	gw1.158.134.1			protein.synthesis.ribosomal protein.eukaryotic.40S subunit.SA	P40 (40S ribosomal protein SA)	jgi|poptr1_1|273542|gw1.158.134.1	7.21645e-16	4.7621	2.10385	0.385659
ALCADHNVNLLTVPSAK_911.978175	POPTR_0002s05710.1	eugene3.00020526	Genetic Information Processing	Ribosome (Translation)	protein.synthesis.ribosomal protein.eukaryotic.40S subunit.S12	40S ribosomal protein S12 (RPS12C)	jgi|poptr1_1|551211|eugene3.00020526	0	4.21635	-2.77234	0.383722
YSAELAHGANNGLDIAVR_624.318925_ELLSGEKEGLLQLPSDK_928.504725_ELLSGEKEGLLQLPSDK_619.339091666667	POPTR_0009s02070.1	estExt_fgenesh4_pg.C_LG_IX1399	Carbohydrate Metabolism; Metabolism of Other Amino Acids	Ascorbate and aldarate metabolism; Glutathione metabolism	redox.ascorbate and glutathione.ascorbate	APX1 (ASCORBATE PEROXIDASE 1)	jgi|poptr1_1|821619|estext_fgenesh4_pg.c_lg_ix1399	-5.18104e-16	-1.11953	-4.94424	0.382347
TALGTSNPSALR_594.323125	POPTR_0006s12740.1	estExt_fgenesh4_pm.C_280088	Genetic Information Processing	Protein processing in endoplasmic reticulum (Folding, Sorting and Degradation)	protein.degradation.ubiquitin.proteasom	(Cell division control protein 48 homolog E)	jgi|poptr1_1|836228|estext_fgenesh4_pm.c_280088	0.00202827	-1.15243	4.74704	0.375859
VQIVGDDLLVTNPK_755.927975	POPTR_0006s11800.1	estExt_fgenesh4_pm.C_280132	Carbohydrate Metabolism; Genetic Information Processing	Glycolysis / Gluconeogenesis; RNA degradation	glycolysis.enolase	LOS2 (Low expression of osmotically responsive genes 1)	jgi|poptr1_1|836259|estext_fgenesh4_pm.c_280132	0	-0.922882	-4.88909	0.374284
GDLKEVSEEVAK_652.341175	POPTR_0008s06620.1	estExt_fgenesh4_pm.C_LG_VIII0253	Genetic Information Processing	Ribosome (Translation)	protein.synthesis.ribosomal protein.eukaryotic.60S subunit.P0	60S acidic ribosomal protein P0 (RPP0A)	jgi|poptr1_1|832583|estext_fgenesh4_pm.c_lg_viii0253	0	-3.40304	-3.40304	0.369037
AGDSAPEELATATQVQGHFMPIVR_842.420491666667_GFSLEELKAAGIPK_487.277225_SLEGLQTNVQR_622.833875	POPTR_0001s01350.1	gw1.29.38.1			protein.synthesis.ribosomal protein.eukaryotic.60S subunit.L13	ATBBC1 (breast basic conserved 1)	jgi|poptr1_1|423526|gw1.29.38.1	0	4.48024	-1.93037	0.368413
SMVDELEAMLDVVDPQPAGK_715.347058333333	POPTR_0012s14720.1	estExt_fgenesh4_pg.C_LG_XII1276			signalling.calcium	ATBAG7 (ARABIDOPSIS THALIANA BCL-2-ASSOCIATED ATHANOGENE 7)	jgi|poptr1_1|823538|estext_fgenesh4_pg.c_lg_xii1276	0	-3.35785	-3.35785	0.364199
GPILLEDYHLVEK_509.280758333333	POPTR_0002s01080.1	eugene3.00020082	Carbohydrate Metabolism; Amino Acid Metabolism; Cellular Processes	Glyoxylate and dicarboxylate metabolism; Tryptophan metabolism; Peroxisome	redox.dismutases and catalases	CAT2 (CATALASE 2)	jgi|poptr1_1|550767|eugene3.00020082	0.57735	2.25698	4.37316	0.361337
DNLTLWTSDIPEDGEDQKMETSAR_917.752525	POPTR_0011s11210.1	estExt_Genewise1_v1.C_LG_XI3612			signalling.14-3-3 proteins	GRF9 (GENERAL REGULATORY FACTOR 9)	jgi|poptr1_1|728320|estext_genewise1_v1.c_lg_xi3612	0	-3.30782	-3.30782	0.358733
SIAAQTLDILGDR_707.880975	POPTR_0014s05750.1	estExt_fgenesh4_pm.C_400011			protein.folding	ATTCP-1 (Arabidopsis thaliana T-complex protein 1 alpha subunit)	jgi|poptr1_1|836390|estext_fgenesh4_pm.c_400011	9.99201e-16	1.94015	-4.35942	0.351259
LFNETSEALGGAR_682.844425	POPTR_0009s06020.1	estExt_fgenesh4_pg.C_LG_IX1026	Genetic Information Processing	Protein processing in endoplasmic reticulum (Folding, Sorting and Degradation)	not assigned.no ontology	WD-40 repeat family protein	jgi|poptr1_1|821436|estext_fgenesh4_pg.c_lg_ix1026	-4.81097e-16	-2.52951	-3.70423	0.345465
SVSINEFLKPAEGER_559.293725	POPTR_0002s13920.1	estExt_fgenesh4_pm.C_LG_II0615			RNA.RNA binding	nuclear RNA-binding protein (RGGA)	jgi|poptr1_1|830328|estext_fgenesh4_pm.c_lg_ii0615	0	2.16608	3.8896	0.344949
SLYDQDVLAEDTILHWFR_741.036191666667	POPTR_0019s08080.1	estExt_fgenesh4_kg.C_LG_XIX0005			protein.synthesis.initiation	eIF4-gamma/eIF5/eIF2-epsilon domain-containing protein	jgi|poptr1_1|814507|estext_fgenesh4_kg.c_lg_xix0005	0	-3.117	-3.117	0.3377
AGLANLYQDASMLTFEGQK_686.338991666667	POPTR_0003s16930.1	eugene3.00031404			protein.targeting.nucleus	NTF2B (NUCLEAR TRANSPORT FACTOR 2B)	jgi|poptr1_1|554771|eugene3.00031404	9.62193e-16	4.01664	1.28409	0.337301
IINEPTAASLAYGFER_876.452325	POPTR_0022s00530.1	estExt_fgenesh4_pg.C_1500058			stress.abiotic.heat	CPHSC70-1 (chloroplast heat shock protein 70-1)	jgi|poptr1_1|828338|estext_fgenesh4_pg.c_1500058	6.19875e-16	1.04293	4.20234	0.325312
LGPQQEIIAPLKY_735.422275	POPTR_0017s08170.1	estExt_fgenesh4_pm.C_LG_XVII0043	Genetic Information Processing	Ribosome (Translation)	protein.synthesis.ribosomal protein.eukaryotic.60S subunit.L13A	60S ribosomal protein L13A (RPL13aA)	jgi|poptr1_1|835660|estext_fgenesh4_pm.c_lg_xvii0043	0	-0.534984	-4.13056	0.314805
HGSLGFLPR_492.275275_GKGYEGVVTR_533.288575	POPTR_0002s06680.1	estExt_fgenesh4_pm.C_LG_II0304	Genetic Information Processing	Ribosome (Translation)	protein.synthesis.ribosomal protein.eukaryotic.60S subunit.L3	ARP1 (ARABIDOPSIS RIBOSOMAL PROTEIN 1)	jgi|poptr1_1|830146|estext_fgenesh4_pm.c_lg_ii0304	-3.70074e-16	-3.25863	-2.48416	0.310929
ILMSAPLSTDLR_658.866275	POPTR_0007s09770.1	estExt_fgenesh4_pm.C_LG_III0216	Genetic Information Processing	Ribosome (Translation)	protein.synthesis.ribosomal protein.eukaryotic.60S subunit.L26	60S ribosomal protein L26 (RPL26A)	jgi|poptr1_1|830744|estext_fgenesh4_pm.c_lg_iii0216	0	1.65852	-3.984	0.308012
SACSAFNSPR_548.746175	POPTR_0015s04510.1	gw1.XV.1016.1			stress.biotic	thaumatin-like protein, putative / pathogenesis-related protein, putative	jgi|poptr1_1|251580|gw1.xv.1016.1	0	-3.03878	-2.6088	0.307941
LNRLPSACVGDMVMATVK_654.671058333333_MSLGLPVAATVNCADNTGAK_663.996458333333_MSLGLPVAATVNCADNTGAK_995.490775	POPTR_0002s25930.1	estExt_Genewise1_v1.C_LG_II4011	Genetic Information Processing	Ribosome (Translation)	protein.synthesis.ribosomal protein.eukaryotic.60S subunit.L23	EMB2171 (EMBRYO DEFECTIVE 2171)	jgi|poptr1_1|711541|estext_genewise1_v1.c_lg_ii4011	-1.11022e-15	3.55534	-1.7133	0.307774
ALENEMLLR_544.792575	POPTR_0002s20340.2	estExt_fgenesh4_pm.C_LG_II0867	Carbohydrate Metabolism	Starch and sucrose metabolism	major CHO metabolism.degradation.sucrose.Susy	SUS3	jgi|poptr1_1|830445|estext_fgenesh4_pm.c_lg_ii0867	2.96059e-16	-2.77594	-2.77594	0.300924
AGGECLTFDQLALRAPLGQNTVLLR_905.153858333333_APLGQNTVLLR_591.354225	POPTR_0002s20400.1	eugene3.00021777	Genetic Information Processing	Ribosome (Translation)	protein.synthesis.ribosomal protein.eukaryotic.60S subunit.L18	60S ribosomal protein L18 (RPL18C)	jgi|poptr1_1|552462|eugene3.00021777	3.51571e-16	-0.299565	-3.93972	0.299618
GKDITELIASGR_630.351875	POPTR_0009s14850.1	estExt_fgenesh4_pm.C_LG_IX0111	Genetic Information Processing	Ribosome (Translation)	protein.synthesis.ribosomal protein.eukaryotic.60S subunit.unknown		jgi|poptr1_1|832971|estext_fgenesh4_pm.c_lg_ix0111	0	1.3146	-3.66536	0.299385
STAGDTHLGGEDFDNR_564.580591666667	POPTR_0010s21270.1	gw1.261.46.1			stress.abiotic.heat	HSC70-1 (heat shock cognate 70 kDa protein 1)	jgi|poptr1_1|280896|gw1.261.46.1	0	-1.32705	-3.66574	0.295118
SKEEAMSDYITK_701.332475	POPTR_0003s10270.2	estExt_Genewise1_v1.C_LG_III0275			lipid metabolism.FA synthesis and FA elongation.acyl-CoA binding protein	ACBP (ACYL-COA-BINDING PROTEIN)	jgi|poptr1_1|711737|estext_genewise1_v1.c_lg_iii0275	0	-1.14245	-3.73491	0.29428
SVTGFGFDLVR_599.317325	POPTR_0004s20220.1	grail3.0066005802	Amino Acid Metabolism; Metabolism of Other Amino Acids	Cysteine and methionine metabolism; Selenocompound metabolism	amino acid metabolism.synthesis.aspartate family.methionine	ATCIMS (COBALAMIN-INDEPENDENT METHIONINE SYNTHASE)	jgi|poptr1_1|679841|grail3.0066005802	0	-2.51328	-2.86169	0.293972
VADDLSPSIVFIDEIDAVGTKR_787.416858333333	POPTR_0002s25390.1	estExt_fgenesh4_pm.C_LG_II1163	Genetic Information Processing	Proteasome	protein.degradation.ubiquitin.proteasom	RPT2A (REGULATORY PARTICLE AAA-ATPASE 2A)	jgi|poptr1_1|830601|estext_fgenesh4_pm.c_lg_ii1163	0	3.47561	-0.985848	0.284735
AHTDQVTAIATPIDNTDMIVSASR_848.418925	POPTR_0012s04700.1	estExt_fgenesh4_pm.C_LG_XII0164			signalling.G-proteins	ATARCA (Arabidopsis thaliana Homolog of the Tobacco ArcA)	jgi|poptr1_1|834267|estext_fgenesh4_pm.c_lg_xii0164	0	-2.67069	-2.56265	0.283209
FDDGVGGDNEVQR_704.310975	POPTR_0006s23310.1	estExt_fgenesh4_pg.C_LG_VI1428	Genetic Information Processing	Proteasome	protein.degradation.ubiquitin.proteasom	RPT1A (regulatory particle triple-A 1A)	jgi|poptr1_1|819430|estext_fgenesh4_pg.c_lg_vi1428	0	3.6941	-1.84064	0.282089
GFVASNSKDDPAR_682.334225	POPTR_0010s22570.1	grail3.0022037901	Genetic Information Processing	RNA transport (Translation)	protein.synthesis.elongation	elongation factor 1-alpha / EF-1-alpha	jgi|poptr1_1|659840|grail3.0022037901	0	-2.57902	-2.57902	0.279684
GFGFVSYESTESASEALSAMDGQELGGR_961.431558333333	POPTR_0017s08570.1	estExt_fgenesh4_pm.C_880007		nucleic acid binding	RNA.RNA binding	ATGRP2 (GLYCINE-RICH RNA-BINDING PROTEIN 2)	jgi|poptr1_1|836867|estext_fgenesh4_pm.c_880007	0	3.38752	0.305942	0.271251
(ILFDVPNSR_530.793475)_(QIVQSPTYIVK_638.369525)_TTGSSVPPQGLLGLGR_770.428675_(STFSYCLPSFR_682.819375)_LGPAGQPLR_454.769775	POPTR_0001s06560.1	estExt_Genewise1_v1.C_LG_I7028			RNA.regulation of transcription.unclassified	aspartyl protease family protein	jgi|poptr1_1|708470|estext_genewise1_v1.c_lg_i7028	-4.62593e-16	-2.65558	-2.30146	0.270716
(HILQQLQNMNIIDVDPK_673.695125)_(SGKVELPPWTDIVK_523.628158333333)_SGKVELPPWTDIVK_784.938325	POPTR_0004s11780.1	eugene3.00041113	Genetic Information Processing	Ribosome (Translation)	protein.synthesis.ribosomal protein.eukaryotic.40S subunit.S19	40S ribosomal protein S19 (RPS19C)	jgi|poptr1_1|556400|eugene3.00041113	-8.51171e-16	3.01406	-1.80326	0.269713
QTGKPPVFLTVDWDKWIDEDEEFTSK_778.38085	POPTR_0002s06240.1	grail3.0003052802			not assigned.no ontology.glycine rich proteins	glycine-rich protein	jgi|poptr1_1|643409|grail3.0003052802	0	-2.29462	-2.63867	0.267459
VVVSDRVVDSPCCLVTGEYGWTANMER_1033.81649166667_LGIHEDSSNKSK_438.893658333333	POPTR_0001s47020.1	eugene3.00013054	Genetic Information Processing; Environmental Adaptation	Protein processing in endoplasmic reticulum (Folding, Sorting and Degradation); Plant-pathogen interaction	stress.abiotic.heat	heat shock protein 81-4 (HSP81-4)	jgi|poptr1_1|550613|eugene3.00013054	0.57735	3.07495	0.746548	0.265382
LRDGLPLMEEDFR_530.936891666667_SFCYVSDMVDGLIR_831.387275	POPTR_0008s05320.1	estExt_fgenesh4_pm.C_LG_VIII0190			cell wall.precursor synthesis.UXS	UXS6	jgi|poptr1_1|832538|estext_fgenesh4_pm.c_lg_viii0190	0	2.98022	1.43461	0.255668
AEDLALDLQELR_714.372975	POPTR_0011s08350.1	grail3.0242000102			not assigned.no ontology	SGS domain-containing protein	jgi|poptr1_1|675455|grail3.0242000102	0.000489896	2.99933	0.952633	0.247476
VLVNIEQQSPDIAQGVHGHFTK_806.424458333333_NIGFVSDDVGLDADKCK_926.941475	POPTR_0002s19000.1	grail3.0050014702	Amino Acid Metabolism	Cysteine and methionine metabolism	amino acid metabolism.synthesis.aspartate family.methionine	SAM1 (S-adenosylmethionine synthetase 1)	jgi|poptr1_1|644907|grail3.0050014702	0	-0.316168	-3.26875	0.246447
LGPQLDIIAPLKY_720.927225	POPTR_0001s32170.1	gw1.I.3503.1			protein.synthesis.ribosomal protein.eukaryotic.60S subunit.L13A	60S ribosomal protein L13A (RPL13aD)	jgi|poptr1_1|174903|gw1.i.3503.1	-7.03141e-16	3.09556	-0.500906	0.24406
AGSAAAAANLEDVPSLDLMSELLRR_871.450325_AGSAAAAANLEDVPSLDLMSELLR_819.416625	POPTR_0015s10490.1	estExt_fgenesh4_pm.C_LG_XV0275	Nucleotide Metabolism	Purine metabolism	nucleotide metabolism.phosphotransfer and pyrophosphatases.adenylate kinase	ADK1 (ADENYLATE KINASE 1)	jgi|poptr1_1|835205|estext_fgenesh4_pm.c_lg_xv0275	0.000936698	-2.24723	-2.24723	0.243766
SDEEHHFESK_429.514858333333	POPTR_0006s19870.1	estExt_Genewise1_v1.C_LG_VI0968			protein.synthesis.initiation	EIF-5A (eukaryotic translation initiation factor 5A-1)	jgi|poptr1_1|717121|estext_genewise1_v1.c_lg_vi0968	0	-2.29804	-2.158	0.242206
AAVGAPDILGDCPFSQR_887.433625	POPTR_0010s21840.1	estExt_fgenesh4_pm.C_LG_X0841			redox.ascorbate and glutathione.ascorbate	DHAR2	jgi|poptr1_1|833836|estext_fgenesh4_pm.c_lg_x0841	0	1.34649	2.79742	0.241246
ESPMPEPSELFTNVYAK_969.961875	POPTR_0010s04790.1	gw1.X.5451.1			TCA / org. transformation.TCA.pyruvate DH.E1	AT-E1 ALPHA (pyruvate dehydrogenase complex E1 alpha subunit)	jgi|poptr1_1|230754|gw1.x.5451.1	0	3.06657	0	0.239855
AEATDVANAVLDGSDAILLGAETLR_829.098058333333	POPTR_0010s23940.1	estExt_fgenesh4_pm.C_LG_X0935			glycolysis.PK	pyruvate kinase, putative	jgi|poptr1_1|833892|estext_fgenesh4_pm.c_lg_x0935	0	-2.0805	-2.27337	0.235918
VAGAAEDLLEAASK_672.854425	POPTR_0010s16860.1	estExt_Genewise1_v1.C_LG_X0897			development.unspecified	nodulin-related	jgi|poptr1_1|724071|estext_genewise1_v1.c_lg_x0897	0.57735	0	2.97015	0.23496
FILDLLKNAESNAEVK_602.000425	POPTR_0010s07020.1	gw1.X.4789.1	Genetic Information Processing	Ribosome (Translation)	protein.synthesis.ribosomal protein.eukaryotic.60S subunit.L17	60S ribosomal protein L17 (RPL17B)	jgi|poptr1_1|230092|gw1.x.4789.1	0	0.865523	2.98272	0.23447
AAELLVDFFEK_641.340425	POPTR_0018s07380.1	estExt_fgenesh4_pm.C_LG_XVIII0009	Carbohydrate Metabolism	Starch and sucrose metabolism	major CHO metabolism.degradation.sucrose.Susy	SUS4	jgi|poptr1_1|835735|estext_fgenesh4_pm.c_lg_xviii0009	0	-1.99985	-2.30704	0.231657
HTPGTFTNQLQTSFSEPR_1024.495775_HTPGTFTNQLQTSFSEPR_683.333125	POPTR_0015s12460.1	estExt_fgenesh4_pg.C_LG_XV0862	Genetic Information Processing	Ribosome (Translation)	protein.synthesis.ribosomal protein.eukaryotic.40S subunit.SA	P40 (40S ribosomal protein SA)	jgi|poptr1_1|824837|estext_fgenesh4_pg.c_lg_xv0862	-1.85037e-16	2.84441	-0.527508	0.228286
EIAQDFKTDLR_668.349325	POPTR_0001s05470.1	fgenesh4_kg.C_LG_I000011			DNA.synthesis/chromatin structure.histone	histone H3.2	jgi|poptr1_1|748970|fgenesh4_kg.c_lg_i000011	0	-2.62012	0.532902	0.226778
LANLYEVKDPNTIFVFK_671.035358333333_STGFGLIYDTVDNAK_800.896875_	POPTR_0030s00470.1	gw1.XIII.1369.1	Genetic Information Processing	Ribosome (Translation)	protein.synthesis.ribosomal protein.eukaryotic.40S subunit.S24	40S ribosomal protein S24 (RPS24B)	jgi|poptr1_1|241120|gw1.xiii.1369.1	0.288675	2.81986	0.388881	0.219073
(NAVFGDSSALAPGGVR_759.389525)_(WGVNVQPYSGSPANFAAYTAVLQPHDR_982.483025)_MDPVTAWGNTSLESVDPEIHDLIEKEK_1032.501325_YYGGNEYIDQIENLCR_1003.949825	POPTR_0017s08600.1	estExt_fgenesh4_pm.C_LG_I0969			PS.photorespiration.serine hydroxymethyltransferase	SHM4 (SERINE HYDROXYMETHYLTRANSFERASE 4)	jgi|poptr1_1|829808|estext_fgenesh4_pm.c_lg_i0969	-2.96059e-16	-1.04114	-2.68833	0.218681
VASVYSEVQSSR_656.331125	POPTR_0011s02000.1	gw1.XI.1644.1			glycolysis.pyrophosphate-fructose-6-P phosphotransferase	pyrophosphate--fructose-6-phosphate 1-phosphotransferase beta subunit, putative / pyrophosphate-dependent 6-phosphofructose-1-kinase, putative	jgi|poptr1_1|233664|gw1.xi.1644.1	2.96059e-16	-0.791638	-2.59609	0.211723
LLSEPAPGISASPSEDNMR_985.978575	POPTR_0011s11260.2	estExt_fgenesh4_pg.C_LG_XI0901	Genetic Information Processing	Ubiquitin mediated proteolysis	protein.degradation.ubiquitin.E2	UBC13A/UBC35 (UBIQUITIN-CONJUGATING ENZYME35)	jgi|poptr1_1|822983|estext_fgenesh4_pg.c_lg_xi0901	0	-1.95407	-1.95407	0.211562
FVADGVFYAELNEVLTR_648.335691666667	POPTR_0006s23870.1	estExt_fgenesh4_pm.C_LG_VI0643	Genetic Information Processing	Ribosome (Translation)	protein.synthesis.ribosomal protein.eukaryotic.40S subunit.S3	40S ribosomal protein S3 (RPS3C)	jgi|poptr1_1|832072|estext_fgenesh4_pm.c_lg_vi0643	0	-1.84721	-1.84721	0.200528
GVFTFVCR_493.250425	POPTR_0009s03780.2	estExt_Genewise1_v1.C_LG_IX4171	Genetic Information Processing	Ribosome (Translation)	protein.synthesis.ribosomal protein.eukaryotic.60S subunit.P3	60S acidic ribosomal protein P3 (RPP3B)	jgi|poptr1_1|723244|estext_genewise1_v1.c_lg_ix4171	0	1.68196	1.83685	0.198431
GSGFVAFSTPEEASR_771.365725_GSGFVAFSTPEEASR_771.365725	POPTR_0014s02550.1	gw1.40.862.1	Genetic Information Processing	RNA transport (Translation); mRNA surveillance pathway; RNA degradation	RNA.processing	PAB8 (POLY(A) BINDING PROTEIN 8)	jgi|poptr1_1|287102|gw1.40.862.1	1.85037e-16	-0.957856	-2.45813	0.197711
EVAGFAPYEKR_633.828025	POPTR_0004s05590.1	estExt_Genewise1_v1.C_LG_IV2725	Genetic Information Processing	Ribosome (Translation)	protein.synthesis.ribosomal protein.eukaryotic.60S subunit.L36	60S ribosomal protein L36 (RPL36A)	jgi|poptr1_1|713845|estext_genewise1_v1.c_lg_iv2725	0	2.50373	0	0.194838
SEVSGYSGEAELGKALEGADVVIIPAGVPR_990.852691666667_VAVLGAAGGIGQPLALLMK_593.690758333333	POPTR_0011s09860.1	estExt_fgenesh4_pg.C_LG_XI0680	Carbohydrate Metabolism; Energy Metabolism	Citrate cycle (TCA cycle); Pyruvate metabolism; Glyoxylate and dicarboxylate metabolism ; Carbon fixation in photosynthetic organisms	gluconeogenesis.Malate DH	malate dehydrogenase (NAD), mitochondrial, putative	jgi|poptr1_1|822907|estext_fgenesh4_pg.c_lg_xi0680	0.000721889	2.29979	0.307369	0.188867
TLLFGERPVTVFGSR_560.314591666667	POPTR_0015s10330.2	eugene3.00150702	Carbohydrate Metabolism	Glycolysis / Gluconeogenesis	glycolysis.glyceraldehyde 3-phosphate dehydrogenase	GAPDH 1.2	jgi|poptr1_1|575307|eugene3.00150702	-5.18104e-16	-1.07055	-2.2182	0.186521
FQAQADAVNLLCGAK_803.406875	POPTR_0004s17940.1	estExt_Genewise1_v1.C_LG_IV1103	Genetic Information Processing	Proteasome	protein.degradation.ubiquitin	RPN10 (REGULATORY PARTICLE NON-ATPASE 10)	jgi|poptr1_1|713282|estext_genewise1_v1.c_lg_iv1103	0	-0.937356	-2.2208	0.18311
GSAPITEEAIATPPSAETK_935.476175	POPTR_0015s10630.1	estExt_fgenesh4_kg.C_LG_XV0014			protein.synthesis.elongation	elongation factor 1-beta, putative / EF-1-beta, putative	jgi|poptr1_1|814408|estext_fgenesh4_kg.c_lg_xv0014	0	-1.0656	-2.09544	0.176688
(QGVLTPGR_414.240875)_GCIVSQDLSVLNLVIVK_929.029875_(LVTPLTLQR_520.827325)_(ISQEVSGDALGEEFKGYVFK_735.035991666667)_FNIANPTTGCQK_675.827725_GCIVSQDLSVLNLVIVK_619.689191666667_MKFNIANPTTGCQK_805.395425	POPTR_0005s07380.1	estExt_fgenesh4_pm.C_LG_V0048	Genetic Information Processing	Ribosome (Translation)	protein.synthesis.ribosomal protein.eukaryotic.40S subunit.S6	EMB3010 (EMBRYO DEFECTIVE 3010)	jgi|poptr1_1|831359|estext_fgenesh4_pm.c_lg_v0048	-6.23055e-16	2.18993	0.404304	0.173516
SGTLFDNVLVSDDPEYAK_985.473675	POPTR_0005s01850.1	fgenesh4_pm.C_scaffold_133000042	Genetic Information Processing; Cellular Processes	Protein processing in endoplasmic reticulum (Folding, Sorting and Degradation); Phagosome	signalling.calcium	CRT1 (CALRETICULIN 1)	jgi|poptr1_1|811231|fgenesh4_pm.c_scaffold_133000042	-2.96059e-16	0.308405	-2.33462	0.173163
MESTLKEMR_583.781375_GLLPPATISQQLQEK_811.959775	POPTR_0018s09380.1	estExt_Genewise1_v1.C_LG_XVIII2568	Carbohydrate Metabolism; Energy Metabolism	Pyruvate metabolism; Carbon fixation in photosynthetic organisms	TCA / org. transformation.other organic acid transformaitons.malic	ATNADP-ME4 (NADP-MALIC ENZYME 4)	jgi|poptr1_1|737670|estext_genewise1_v1.c_lg_xviii2568	0	2.05298	-0.870632	0.171488
SFQCPSQCTR_635.769375	POPTR_0017s11940.1	estExt_fgenesh4_pg.C_LG_XVII0378			hormone metabolism.gibberelin.induced-regulated-responsive-activated	GASA4 (GAST1 PROTEIN HOMOLOG 4)	jgi|poptr1_1|825556|estext_fgenesh4_pg.c_lg_xvii0378	0.57735	1.92249	0	0.166297
IQGIPHLRPAEYKR_420.244675	POPTR_0012s11020.1	estExt_fgenesh4_pg.C_LG_XII1047	Genetic Information Processing	Ribosome (Translation)	protein.synthesis.ribosomal protein.eukaryotic.60S subunit.L34	60S ribosomal protein L34 (RPL34A)	jgi|poptr1_1|823446|estext_fgenesh4_pg.c_lg_xii1047	0.57735	1.13209	1.80958	0.161256
AQKPGLEEAQEQIHK_569.300991666667	POPTR_0015s14510.1	estExt_fgenesh4_pg.C_LG_XV1007	Genetic Information Processing	Ribosome (Translation)	protein.synthesis.ribosomal protein.eukaryotic.40S subunit.S20	40S ribosomal protein S20 (RPS20C)	jgi|poptr1_1|824872|estext_fgenesh4_pg.c_lg_xv1007	0	-0.917496	-1.85944	0.156114
ATLGLTQPANIDAPK_755.417725	POPTR_0018s11600.1	gw1.XVIII.3218.1			protein.degradation	cytosol aminopeptidase family protein	jgi|poptr1_1|262677|gw1.xviii.3218.1	3.51571e-16	1.94035	-0.218797	0.154374
ALLDVGLLR_485.308775	POPTR_0019s13040.1	estExt_fgenesh4_pg.C_1200093	Genetic Information Processing	Ribosome (Translation)	protein.synthesis.ribosomal protein.eukaryotic.60S subunit.L5	ATL5 (A. THALIANA RIBOSOMAL PROTEIN L5)	jgi|poptr1_1|827713|estext_fgenesh4_pg.c_1200093	0	0.812416	1.84379	0.151921
(GIPYLNTYDGR_634.817675)_FDVGNVVMVTGGR_675.845925_(TYPSGFMDVVSIPK_770.889975)_TIRYPDPLIK_405.908591666667_GSFETIHVQDATGHEFATR_526.50325_(LSIIEEAR_465.766925)_GSFETIHVQDATGHEFATR_701.668391666667_LGGAFAPKPSSGPHK_484.265425	POPTR_0006s10460.1	estExt_fgenesh4_pm.C_LG_VI0361	Genetic Information Processing	Ribosome (Translation)	protein.synthesis.ribosomal protein.eukaryotic.40S subunit.S4	40S ribosomal protein S4 (RPS4D)	jgi|poptr1_1|831930|estext_fgenesh4_pm.c_lg_vi0361	0	-1.32319	-1.43133	0.150912
TLAQNCGVNVIR_672.856825	POPTR_0004s14120.1	estExt_Genewise1_v1.C_LG_IV4506			protein.folding	chaperonin, putative	jgi|poptr1_1|714540|estext_genewise1_v1.c_lg_iv4506	0.57735	1.67099	0.831694	0.150858
(ISGDVYIPR_510.280175)_(TTLVANTSNMPVAAR_773.406875)_(GVSVPALDKDTLWEFQPK_677.358491666667)_LAADTPLLTGQR_628.354425	POPTR_0010s26000.1	estExt_Genewise1_v1.C_LG_X3071	Energy Metabolism; Cellular Processes	Oxidative phosphorylation; Phagosome	transport.p- and v-ATPases.H+-transporting two-sector ATPase	VHA-A	jgi|poptr1_1|725234|estext_genewise1_v1.c_lg_x3071	-8.51171e-16	0.410278	-1.97917	0.149525
LASLADLYVNDAFGTAHR_645.330958333333	POPTR_0010s17860.1	estExt_fgenesh4_pm.C_LG_X0655	Carbohydrate Metabolism; Energy Metabolism	Glycolysis / Gluconeogenesis; Carbon fixation in photosynthetic organisms	PS.calvin cyle.phosphoglycerate kinase	phosphoglycerate kinase, putative	jgi|poptr1_1|833719|estext_fgenesh4_pm.c_lg_x0655	0.57735	1.74818	0	0.143926
LASLAEVYVNDAFGTAHR_645.330958333333	POPTR_0010s17870.1	grail3.0154005402	Carbohydrate Metabolism; Energy Metabolism	Glycolysis / Gluconeogenesis; Carbon fixation in photosynthetic organisms; Reductive pentose phosphate cycle (Calvin cycle); Reductive pentose phosphate cycle, RuBP + CO2 => glyceraldehyde-3P	PS.calvin cyle.phosphoglycerate kinase	PGK (PHOSPHOGLYCERATE KINASE)	jgi|poptr1_1|659332|grail3.0154005402	0.57735	1.74818	0	0.143926
FLREPVDFDAL_661.343525	POPTR_0009s06640.1	estExt_fgenesh4_kg.C_LG_IX0036	Energy Metabolism	Oxidative phosphorylation	mitochondrial electron transport / ATP synthesis.F1-ATPase	ATP synthase delta chain, mitochondrial, putative / H(+)-transporting two-sector ATPase, delta (OSCP) subunit, putative	jgi|poptr1_1|814100|estext_fgenesh4_kg.c_lg_ix0036	0	-0.0547205	1.89727	0.143435
VFDKDQNGFISAAELR_905.460675	POPTR_0009s02660.2	estExt_fgenesh4_pg.C_LG_IX1338	Environmental Information Processing; Environmental Adaptation	Phosphatidylinositol signaling system; Plant-pathogen interaction	signalling.calcium	CAM5 (CALMODULIN 5)	jgi|poptr1_1|821588|estext_fgenesh4_pg.c_lg_ix1338	0	-0.222627	-1.90417	0.142246
LVQIEHALTAVGSGQTSLGIK_708.067625	POPTR_0012s14980.1	estExt_fgenesh4_pg.C_LG_XII1303	Genetic Information Processing	Proteasome	protein.degradation.ubiquitin.proteasom	PAB1 (PROTEASOME SUBUNIT PAB1)	jgi|poptr1_1|823550|estext_fgenesh4_pg.c_lg_xii1303	0	-1.61354	-0.865439	0.141787
(LLVPLVSAFRYEGEEVNTMLAK_827.114225)_(MLLALIGHGDA_555.802975)_(LLVPLVSAFR_557.853325)_SLEEDVAYHTTGDFRK_623.299425_YEGEEVNTMLAK_692.327175	POPTR_0005s07740.1	estExt_fgenesh4_pg.C_LG_V0157			cell.organisation	ANNAT2 (ANNEXIN ARABIDOPSIS 2)	jgi|poptr1_1|818283|estext_fgenesh4_pg.c_lg_v0157	-3.33067e-16	-1.69991	-0.663328	0.138682
GGAPADYQPAFR_625.302175	POPTR_0017s01150.1	estExt_fgenesh4_kg.C_440007	Genetic Information Processing	Ribosome (Translation)	protein.synthesis.ribosomal protein.eukaryotic.40S subunit.S10	40S ribosomal protein S10 (RPS10A)	jgi|poptr1_1|814578|estext_fgenesh4_kg.c_440007	0	0.734153	1.56633	0.134047
KQSYEEEGEGYGGR_794.847875	POPTR_0017s12290.1	estExt_Genewise1_v1.C_LG_XVII1215			not assigned.unknown		jgi|poptr1_1|736382|estext_genewise1_v1.c_lg_xvii1215	0	1.79003	0	0.133815
LGIIEDSVNR_558.306925	POPTR_0005s26260.1	estExt_fgenesh4_pg.C_LG_V1547	Genetic Information Processing; Environmental Adaptation	Protein processing in endoplasmic reticulum (Folding, Sorting and Degradation); Plant-pathogen interaction	stress.abiotic.heat	SHD (SHEPHERD)	jgi|poptr1_1|818818|estext_fgenesh4_pg.c_lg_v1547	0	1.95128	-0.217475	0.132483
VVDIVDTFR_532.293325	POPTR_0010s01700.1	estExt_Genewise1_v1.C_LG_X3955			not assigned.no ontology	TCTP (TRANSLATIONALLY CONTROLLED TUMOR PROTEIN)	jgi|poptr1_1|725698|estext_genewise1_v1.c_lg_x3955	1.94289e-16	-1.46712	-0.928342	0.131359
ALDPAFQGVGQRPGTEIWR_700.033025	POPTR_0006s04870.1	estExt_fgenesh4_pg.C_LG_VI0416			cell.organisation	VLN2 (VILLIN 2)	jgi|poptr1_1|819056|estext_fgenesh4_pg.c_lg_vi0416	0.0019213	0.611846	1.63035	0.130937
GSTSDFYVR_516.243825	POPTR_0013s10350.1	estExt_Genewise1_v1.C_410611			not assigned.no ontology	phosphorylase family protein	jgi|poptr1_1|740814|estext_genewise1_v1.c_410611	0	1.71139	0	0.130196
YLMGEVLSVGAEVGEVEAGKK_722.377358333333	POPTR_0014s04380.1	estExt_fgenesh4_pg.C_400147			protein.folding	chloroplast chaperonin 10, putative	jgi|poptr1_1|826739|estext_fgenesh4_pg.c_400147	0	1.62802	0.62227	0.129799
LVGGGLNNSSTVR_637.347125	POPTR_0019s04980.1	eugene3.00190392			protein.folding	chaperonin, putative	jgi|poptr1_1|573918|eugene3.00190392	0	1.53702	0.793129	0.129177
SGILVLAEGR_507.801275_DQADYINVPVEGPYKPAQYRY_829.404958333333	POPTR_0017s08610.1	eugene3.00880022	Amino Acid Metabolism	Cysteine and methionine metabolism	amino acid metabolism.degradation.aspartate family.methionine	HOG1 (HOMOLOGY-DEPENDENT GENE SILENCING 1)	jgi|poptr1_1|597072|eugene3.00880022	-6.38378e-16	0.10463	-1.72673	0.12721
TYCAEIAHNVSTR_507.909225_TYCAEIAHNVSTR_761.359925_AAQLDVVVTNK_579.330425	POPTR_0002s25050.1	estExt_Genewise1_v1.C_LG_II3994	Genetic Information Processing	Ribosome (Translation)	protein.synthesis.ribosomal protein.eukaryotic.60S subunit.L32	60S ribosomal protein L32 (RPL32A)	jgi|poptr1_1|711534|estext_genewise1_v1.c_lg_ii3994	0	1.54945	-0.437111	0.127152
VLAPYSSEDAR_604.301825	POPTR_0003s16480.1	estExt_fgenesh4_pm.C_LG_I0194	Carbohydrate Metabolism	Glycolysis / Gluconeogenesis; Citrate cycle (TCA cycle) ; Pyruvate metabolism; Butanoate metabolism	TCA / org. transformation.TCA.pyruvate DH.E1	MAB1 (MACCI-BOU)	jgi|poptr1_1|829373|estext_fgenesh4_pm.c_lg_i0194	2.40548e-16	-0.939665	-1.38827	0.126042
LAKENAPAIIFIDEVDAIATAR_781.097458333333	POPTR_0016s02790.1	estExt_Genewise1_v1.C_LG_XVI1054	Genetic Information Processing	Proteasome	protein.degradation.ubiquitin.proteasom	RPT3 (root phototropism 3)	jgi|poptr1_1|734681|estext_genewise1_v1.c_lg_xvi1054	0.0028494	-1.14978	-1.14978	0.124281
ISHDVVQMLLK_428.244991666667	POPTR_0008s04010.1	grail3.0049006102	Energy Metabolism; Cellular Processes	Oxidative phosphorylation; Phagosome	transport.p- and v-ATPases	VMA10 (VACUOLAR MEMBRANE ATPASE 10)	jgi|poptr1_1|655913|grail3.0049006102	0.57735	1.62332	0	0.122644
ANAASGMAVHDDCKLK_577.271925	POPTR_0001s24330.1	estExt_fgenesh4_pm.C_LG_I0696			cell.organisation	ADF4 (ACTIN DEPOLYMERIZING FACTOR 4)	jgi|poptr1_1|829643|estext_fgenesh4_pm.c_lg_i0696	0	-0.433566	-1.53296	0.121857
IGPLGLSPK_441.276925_VTVVPSAAALVIK_634.403375	POPTR_0006s07680.1	estExt_fgenesh4_kg.C_LG_VI0025	Genetic Information Processing	Ribosome (Translation)	protein.synthesis.ribosomal protein.eukaryotic.60S subunit.L12	60S ribosomal protein L12 (RPL12B)	jgi|poptr1_1|813911|estext_fgenesh4_kg.c_lg_vi0025	0	0.924856	1.30083	0.121568
TLGSGGSSVVVPR_608.338775	POPTR_0006s22210.1	grail3.0013001001			protein.degradation.ubiquitin.E2	MMZ4/UEV1D/UEV1D-4 (MMS ZWEI HOMOLOGE 4, UBIQUITIN E2 VARIANT 1D-4)	jgi|poptr1_1|653682|grail3.0013001001	0	0.95087	1.15246	0.117506
LGLSAVIMGSR_552.316275	POPTR_0011s12800.1	gw1.XI.108.1			stress.abiotic.unspecified	universal stress protein (USP) family protein	jgi|poptr1_1|232128|gw1.xi.108.1	0	0	1.50732	0.11594
(VIACVGETLEQR_687.856475)_(WLQENTSPEVAATTR_851.923925)_VSNWADVVLAYEPVWAIGTGK_759.063991666667	POPTR_0008s05640.1	grail3.0049021504	Carbohydrate Metabolism; Energy Metabolism	Glycolysis / Gluconeogenesis; Fructose and mannose metabolism; Inositol phosphate metabolism; Carbon fixation in photosynthetic organisms	glycolysis.TPI	ATCTIMC (CYTOSOLIC TRIOSE PHOSPHATE ISOMERASE)	jgi|poptr1_1|656103|grail3.0049021504	-3.33067e-16	1.19832	0.773658	0.11414
(IVQLMTEIIPGLQGELPANSKK_793.782591666667)_(IGQMVQIER_537.292775)__QYFIGSVLSGGGSVPGPK_875.462725	POPTR_0009s15590.1	estExt_fgenesh4_pg.C_LG_IX0154	Carbohydrate Metabolism; Metabolism of Other Amino Acids; Biosynthesis of Other Secondary Metabolites	Starch and sucrose metabolism; Cyanoamino acid metabolism; Phenylpropanoid biosynthesis	cell wall.degradation.cellulases and beta -1,4-glucanases	glycosyl hydrolase family 3 protein	jgi|poptr1_1|821016|estext_fgenesh4_pg.c_lg_ix0154	0	-0.277373	-1.48254	0.113579
(AFADALDSVPMALAENSGLQPIETLSAVK_986.843025)_(IAILTCPFEPPKPK_537.637891666667)_MLQSPDGDVTITNDGATILEQMDVDNQIAK_1078.18365833333	POPTR_0008s18260.1	eugene3.00081703			protein.folding	T-complex protein 1 epsilon subunit, putative / TCP-1-epsilon, putative / chaperonin, putative	jgi|poptr1_1|565108|eugene3.00081703	0	-0.70324	-1.35457	0.113135
TDPNQNTGIVIQK_714.378625	POPTR_0001s16250.1	estExt_fgenesh4_pm.C_290002			cell wall.pectin*esterases.PME	ATPME3 (Arabidopsis thaliana pectin methylesterase 3)	jgi|poptr1_1|836280|estext_fgenesh4_pm.c_290002	-1.85037e-16	1.28558	-0.757359	0.113067
YLSGEAQQVEWSK_762.870625	POPTR_0017s01390.1	eugene3.00440223	Carbohydrate Metabolism	Pentose and glucuronate interconversions; Galactose metabolism; Starch and sucrose metabolism; Amino sugar and nucleotide sugar metabolism	glycolysis.UGPase	UTP--glucose-1-phosphate uridylyltransferase, putative / UDP-glucose pyrophosphorylase, putative / UGPase, putative	jgi|poptr1_1|592888|eugene3.00440223	0	1.29331	0.715652	0.113026
MLAVFDKTVAK_632.852675	POPTR_0010s09180.1	grail3.0175001701			hormone metabolism.auxin.induced-regulated-responsive-activated	similar to unknown protein [Arabidopsis thaliana] (TAIR:AT3G22850.1)	jgi|poptr1_1|658469|grail3.0175001701	0	0	1.46776	0.113007
IIGVDLNPSR_542.312025	POPTR_0002s07290.1	estExt_fgenesh4_pg.C_LG_II0662	Carbohydrate Metabolism; Lipid Metabolism; Amino Acid Metabolism	Glycolysis / Gluconeogenesis; Fatty acid metabolism; Tyrosine metabolism	fermentation.ADH	ADH1 (ALCOHOL DEHYDROGENASE 1)	jgi|poptr1_1|816232|estext_fgenesh4_pg.c_lg_ii0662	-4.81097e-16	1.30145	-0.673269	0.112886
ELANLVVVGGDR_621.346625_ILAGGAFSEVLR_616.854075	POPTR_0006s13900.1	estExt_fgenesh4_pg.C_280066	Carbohydrate Metabolism	Starch and sucrose metabolism	major CHO metabolism.degradation.sucrose.Susy	SUS4	jgi|poptr1_1|826368|estext_fgenesh4_pg.c_280066	0.00173832	-1.02521	-1.06826	0.112156
GISLSEQQLVDCAR_788.393925	POPTR_0006s14400.1	grail3.0028002001			protein.degradation.cysteine protease	cysteine proteinase, putative	jgi|poptr1_1|675847|grail3.0028002001	0	1.26481	-0.944309	0.111513
SIVGATLEVIQK_629.374825	POPTR_0003s12330.1	estExt_fgenesh4_pg.C_LG_III1004	Genetic Information Processing	Ribosome (Translation)	protein.synthesis.ribosomal protein.eukaryotic.60S subunit.L24	RPL24A (RIBOSOMAL PROTEIN L24)	jgi|poptr1_1|817338|estext_fgenesh4_pg.c_lg_iii1004	0	0.102612	1.50621	0.111505
VASTEGIVLIAPDTSPR_863.473275	POPTR_0006s04560.1	grail3.0024031501			not assigned.no ontology	ATSFGH (ARABIDOPSIS THALIANA S-FORMYLGLUTATHIONE HYDROLASE)	jgi|poptr1_1|652670|grail3.0024031501	0	-0.149383	-1.41356	0.110879
LAEAGMNVAR_516.269275	POPTR_0012s01140.1	eugene3.00120107	Carbohydrate Metabolism; Energy Metabolism; Nucleotide Metabolism	Glycolysis / Gluconeogenesis; Pyruvate metabolism; Carbon fixation in photosynthetic organisms; Purine metabolism	lipid metabolism.FA synthesis and FA elongation.pyruvate kinase	PKP-BETA1/PKP1/PKP2 (PLASTIDIC PYRUVATE KINASE 1)	jgi|poptr1_1|569454|eugene3.00120107	0	-1.0386	-1.00357	0.110527
TMMDALVSLIYK_692.864925	POPTR_0002s01840.1	fgenesh4_pg.C_LG_II000156	Genetic Information Processing	RNA transport (Translation)	protein.synthesis.initiation	EIF3C (EUKARYOTIC TRANSLATION INITIATION FACTOR 3)	jgi|poptr1_1|753976|fgenesh4_pg.c_lg_ii000156	0.00197432	-1.01635	-1.01635	0.110404
AGLQFPVGR_472.769825	POPTR_0004s03100.1	estExt_fgenesh4_pm.C_LG_IV0058			DNA.synthesis/chromatin structure.histone	G-H2AX/GAMMA-H2AX/H2AXA/HTA5	jgi|poptr1_1|831062|estext_fgenesh4_pm.c_lg_iv0058	5.78241e-17	1.41702	-0.180303	0.109317
NNAIVCNIGHFDNEIDMLGLETFPGVK_1006.48859166667_DMSQADFGRLEIELAEVEMPGLMSCR_995.459425	POPTR_0001s32780.1	estExt_Genewise1_v1.C_LG_I3343	Amino Acid Metabolism	Cysteine and methionine metabolism	amino acid metabolism.degradation.aspartate family.methionine	HOG1 (HOMOLOGY-DEPENDENT GENE SILENCING 1)	jgi|poptr1_1|707148|estext_genewise1_v1.c_lg_i3343	0.00121778	-1.00564	-1.00564	0.109069
TMEINPENPIMDELR_901.427125	POPTR_0001s29350.1	grail3.0017034001	Genetic Information Processing; Environmental Adaptation	Protein processing in endoplasmic reticulum (Folding, Sorting and Degradation): Plant-pathogen interaction	stress.abiotic.heat	heat shock protein 81-4 (HSP81-4)	jgi|poptr1_1|642154|grail3.0017034001	0	1.35849	-0.329174	0.108874
MLGNNESAFESAGR_741.836275	POPTR_0002s13630.1	estExt_fgenesh4_pg.C_LG_II1218	Carbohydrate Metabolism; Energy Metabolism	Pyruvate metabolism; Carbon fixation in photosynthetic organisms	TCA / org. transformation.other organic acid transformaitons.malic	malate oxidoreductase, putative	jgi|poptr1_1|816506|estext_fgenesh4_pg.c_lg_ii1218	0	-1.0536	-1.01745	0.108596
AVLNPMAAMFGGLVGQEVVK_677.697591666667	POPTR_0001s28750.1	estExt_fgenesh4_pg.C_LG_I2043	Genetic Information Processing	Ubiquitin mediated proteolysis	protein.degradation.ubiquitin.E1	ATUBA1 (ARABIDOPSIS THALIANA UBIQUITIN-ACTIVATING ENZYME 1)	jgi|poptr1_1|815464|estext_fgenesh4_pg.c_lg_i2043	0.000778438	-0.789151	-1.15324	0.106799
ISAQDVEDNICK_696.327725	POPTR_0015s14490.1	grail3.0005049701	Genetic Information Processing	Ribosome (Translation)	protein.synthesis.ribosomal protein.eukaryotic.40S subunit.S13	ATRPS13A (RIBOSOMAL PROTEIN S13A)	jgi|poptr1_1|666912|grail3.0005049701	0	0.12356	-1.48607	0.106669
GFGFVTFGNEK_601.796225	POPTR_0009s11920.1	gw1.IX.1795.1			RNA.RNA binding	ATGRP7 (COLD, CIRCADIAN RHYTHM, AND RNA BINDING 2)	jgi|poptr1_1|201330|gw1.ix.1795.1	0	1.11628	0.800624	0.105667
YVIGEVDVTTVPTKR_559.645991666667	POPTR_0012s03170.1	estExt_fgenesh4_pg.C_LG_XII0286			N-metabolism.nitrate metabolism.NR	ATB5-A (Cytochrome b5 A)	jgi|poptr1_1|823237|estext_fgenesh4_pg.c_lg_xii0286	2.7293e-16	-1.26511	-0.160258	0.102714
ATANPFDILGDDDNNEDLSQLVAAAQLK_1000.819825	POPTR_0003s07950.1	estExt_fgenesh4_pm.C_LG_III0192			RNA.RNA binding	nuclear RNA-binding protein, putative	jgi|poptr1_1|830730|estext_fgenesh4_pm.c_lg_iii0192	0.0014238	-0.906172	-0.906172	0.0985401
VEIESLYDGMDFSEPLTR_1050.993875_(NSLETYVYNMK_681.324475)_ITPSWVAFTDSER_754.873175_(VFSPEEISAMILTK_782.918725)_(LSQEEIER_502.256925)_LKEVEAVCNPIITAVYQR_701.714291666667	POPTR_0001s11010.1	estExt_fgenesh4_pm.C_LG_I0291	Genetic Information Processing	Protein export (folding, Sorting and Degradation); Protein processing in endoplasmic reticulum (Folding, Sorting and Degradation)	stress.abiotic.heat	BIP (LUMINAL BINDING PROTEIN)	jgi|poptr1_1|829431|estext_fgenesh4_pm.c_lg_i0291	0	1.07491	0.470294	0.0981978
FDVGVKEIETWTAR_825.928475_QFGYIVLTTSAGIMDHEEAR_746.700725	POPTR_0003s11430.1	estExt_fgenesh4_pg.C_LG_III0919	Genetic Information Processing	Ribosome (Translation)	protein.synthesis.ribosomal protein.eukaryotic.40S subunit.S15A	40S ribosomal protein S15A (RPS15aF)	jgi|poptr1_1|817301|estext_fgenesh4_pg.c_lg_iii0919	0.000371492	-0.815849	-0.99875	0.0974914
LNLPILPTTTIGSFPQTLELR_775.446191666667_ASHVVGYPR_514.270175	POPTR_0009s15490.1	estExt_fgenesh4_pg.C_LG_IX0162	Amino Acid Metabolism; Metabolism of Other Amino Acids	Cysteine and methionine metabolism; Selenocompound metabolism	amino acid metabolism.synthesis.aspartate family.methionine	ATCIMS (COBALAMIN-INDEPENDENT METHIONINE SYNTHASE)	jgi|poptr1_1|821018|estext_fgenesh4_pg.c_lg_ix0162	3.14563e-16	1.21812	-0.0372581	0.0954019
(ALPNQQTVDYPSFK_825.412675)_(LVIVGDGGTGK_508.293325)_FYCWDTAGQEK_702.798625	POPTR_0006s26650.1	estExt_Genewise1_v1.C_LG_VI2910	Genetic Information Processing	RNA transport (Translation)	signalling.G-proteins	RAN3	jgi|poptr1_1|717966|estext_genewise1_v1.c_lg_vi2910	7.03141e-16	-1.40285	1.12516	0.0935671
AQGDADSAVDRLWQK_830.408425_MQNEEGQNMDLYIPR_940.419825	POPTR_0013s01830.1	grail3.0016015702	Genetic Information Processing	Ribosome (Translation)	protein.synthesis.ribosomal protein.eukaryotic.40S subunit.S21	40S ribosomal protein S21 (RPS21C)	jgi|poptr1_1|662709|grail3.0016015702	0	1.17607	0.293022	0.0933422
LFPVILLPK_520.349875	POPTR_0008s03800.1	estExt_Genewise1_v1.C_LG_VIII1052	Nucleotide Metabolism	Purine metabolism	nucleotide metabolism.salvage.nucleoside kinases.adenosine kinase	ADK2 (ADENOSINE KINASE 2)	jgi|poptr1_1|720292|estext_genewise1_v1.c_lg_viii1052	0	-0.898163	-0.716167	0.0911869
FALDADQR_468.233225_TLFVGNLSFQVER_755.407175_TPVTPVTSENAGSK_694.357375	POPTR_0005s09600.1	estExt_fgenesh4_pg.C_LG_V0327			not assigned.no ontology	ATNUC-L1/PARL1 (PARALLEL 1)	jgi|poptr1_1|818339|estext_fgenesh4_pg.c_lg_v0327	-1.0177e-16	1.14719	-0.435917	0.0891711
TPPTPQDEMR_586.274775	POPTR_0011s11190.1	estExt_Genewise1_v1.C_LG_XI3607	Carbohydrate Metabolism; Energy Metabolism	Pyruvate metabolism; Carbon fixation in photosynthetic organisms	glycolysis.PEPCase	ATPPC3 (PHOSPHOENOLPYRUVATE CARBOXYLASE 3)	jgi|poptr1_1|728315|estext_genewise1_v1.c_lg_xi3607	0.000605488	-0.63391	-0.935902	0.0876977
AAAARPLVSVQPLPASLNDMATDSVTTVALPDVMK_898.725025	POPTR_0006s13480.1	estExt_Genewise1_v1.C_280409	Genetic Information Processing	Ribosome (Translation)	protein.synthesis.ribosomal protein.eukaryotic.60S subunit.L4/L1	60S ribosomal protein L4/L1 (RPL4A)	jgi|poptr1_1|739311|estext_genewise1_v1.c_280409	0.000849595	0.0982515	-1.0792	0.0841857
(TPGPGAQSALR_527.786175)_TKTPGPGAQSALR_428.574258333333_(IGRIEDVTPIPTDSTR_590.651791666667)_ADRDESSPYAAMLAAQDVSQR_761.022491666667_(IEDVTPIPTDSTR_722.370475)_IGRIEDVTPIPTDSTR_885.473775	POPTR_0004s13690.1	estExt_fgenesh4_kg.C_LG_IV0037	Genetic Information Processing	Ribosome (Translation)	protein.synthesis.ribosomal protein.eukaryotic.40S subunit.S14	40S ribosomal protein S14 (RPS14C)	jgi|poptr1_1|813794|estext_fgenesh4_kg.c_lg_iv0037	-2.12793e-16	0.260753	-0.976665	0.0793571
YTPNAGTQELR_625.312725_IQSQFTSGASSISQK_784.899925_LAAGEPDFDTPAVIAEAGINAIR_771.069658333333	POPTR_0005s08100.1	fgenesh4_pg.C_LG_V000190	Amino Acid Metabolism; Biosynthesis of Other Secondary Metabolites	Tyrosine metabolism; Phenylalanine metabolism; Phenylalanine, tyrosine and tryptophan biosynthesis; Isoquinoline alkaloid biosynthesis; Tropane, piperidine and pyridine alkaloid biosynthesis	amino acid metabolism.synthesis.central amino acid metabolism.aspartate.aspartate aminotransferase	AAT/ATAAT/MEE17 (maternal effect embryo arrest 17)	jgi|poptr1_1|760138|fgenesh4_pg.c_lg_v000190	0.19245	1.01556	-0.0506249	0.0780524
YGTIPKEEASEASR_769.378825	POPTR_0014s02200.1	estExt_Genewise1_v1.C_400967			cell.organisation	WPP2 (WPP domain protein 2)	jgi|poptr1_1|740524|estext_genewise1_v1.c_400967	0.00167426	0.231418	-0.968651	0.0751263
SVEMPGLFWGASK_704.850675_AVTFSDLHTESGLK_773.891575	POPTR_0009s02370.1	eugene3.00091463			protein.synthesis.elongation	elongation factor 1B alpha-subunit 2 (eEF1Balpha2)	jgi|poptr1_1|558203|eugene3.00091463	1.29526e-16	0.713227	-0.618518	0.0727215
CPFTGTVSIR_569.290225	POPTR_0018s12330.1	estExt_Genewise1_v1.C_LG_XVIII3410	Genetic Information Processing	Ribosome (Translation)	protein.synthesis.ribosomal protein.eukaryotic.40S subunit.S11	RPS11-BETA (RIBOSOMAL PROTEIN S11-BETA)	jgi|poptr1_1|738092|estext_genewise1_v1.c_lg_xviii3410	0	0.17955	-0.909359	0.0713043
LIPTASSGDSK_538.285675	POPTR_0005s17300.1	grail3.0083005001			signalling.14-3-3 proteins	GRF2 (GENERAL REGULATORY FACTOR 2)	jgi|poptr1_1|651251|grail3.0083005001	0	-0.206543	-0.918476	0.071086
MFYGPGGPYALFAGK_788.387425	POPTR_0012s13510.1	grail3.0079006701			redox.ascorbate and glutathione	ATMP2 (MEMBRANE STEROID BINDING PROTEIN 2)	jgi|poptr1_1|662371|grail3.0079006701	5.55112e-16	0.857647	0.373633	0.0703607
LLEETEDELAER_723.852075	POPTR_0005s27500.1	estExt_fgenesh4_pg.C_LG_V1665			not assigned.unknown	similar to unnamed protein product [Vitis vinifera] (GB:CAO66258.1)	jgi|poptr1_1|818869|estext_fgenesh4_pg.c_lg_v1665	0	-0.607319	-0.541078	0.0623345
MEQTFIMIKPDGVQR_612.311725_MEQTFIMIKPDGVQR_917.963675	POPTR_0014s04880.1	eugene3.00400106	Nucleotide Metabolism	Purine metabolism; Pyrimidine metabolism	nucleotide metabolism.phosphotransfer and pyrophosphatases.nucleoside diphosphate kinase	NDPK1 (nucleoside diphosphate kinase 1)	jgi|poptr1_1|591761|eugene3.00400106	0.288675	0.76472	-0.212464	0.0554241
VETTPFGDQKPGTSGLR_597.308058333333	POPTR_0010s11970.1	estExt_fgenesh4_pm.C_LG_VIII0571	Carbohydrate Metabolism; Nucleotide Metabolism	Glycolysis / Gluconeogenesis; Pentose phosphate pathway; Galactose metabolism; Starch and sucrose metabolism; Amino sugar and nucleotide sugar metabolism; Purine metabolism	glycolysis.PGM	phosphoglucomutase, cytoplasmic, putative / glucose phosphomutase, putative	jgi|poptr1_1|832763|estext_fgenesh4_pm.c_lg_viii0571	0	0.623636	0.232788	0.0520449
ALALPSACK_465.758025	POPTR_0003s01440.1	gw1.III.1424.1		Lipid transport and binding	misc.protease inhibitor/seed storage/lipid transfer protein (LTP) family protein	protease inhibitor/seed storage/lipid transfer protein (LTP) family protein	jgi|poptr1_1|414321|gw1.iii.1424.1	0	0.470391	-0.333549	0.0516059
CSACAFPAAR_555.745125	POPTR_0001s18370.1	estExt_Genewise1_v1.C_LG_I0199	Genetic Information Processing	Ribosome (Translation)	protein.synthesis.ribosomal protein.eukaryotic.60S subunit.L37	60S ribosomal protein L37 (RPL37B)	jgi|poptr1_1|705727|estext_genewise1_v1.c_lg_i0199	0	0.283022	-0.6112	0.0515213
VLGGGKPADVFLWR_505.621325	POPTR_0001s10040.1	estExt_fgenesh4_pm.C_LG_I0339			not assigned.no ontology	BTI1 (VIRB2-INTERACTING PROTEIN 1)	jgi|poptr1_1|829457|estext_fgenesh4_pm.c_lg_i0339	0.00210171	-0.538648	0.197343	0.0486289
ESTLHLVLR_534.314575_LAVLQFYK_491.292575	POPTR_0001s06260.1	eugene3.00010275	Genetic Information Processing	Ribosome (Translation)	protein.degradation.ubiquitin.ubiquitin	UBQ5 (UBIQUITIN 5)	jgi|poptr1_1|547834|eugene3.00010275	0.000350374	0.43218	-0.422235	0.0422542
YAADEDAFFADYAEAHMK_688.960191666667	POPTR_0016s08580.1	gw1.XVI.2663.1			redox.ascorbate and glutathione.ascorbate	APX2 (ASCORBATE PEROXIDASE 2)	jgi|poptr1_1|256724|gw1.xvi.2663.1	0	0.452352	0.324008	0.0414872
LAEQAERYEEMVEFMEK_711.327858333333	POPTR_0017s13840.2	eugene3.01230072			signalling.14-3-3 proteins	GRF7 (GENERAL REGULATORY FACTOR 7)	jgi|poptr1_1|580782|eugene3.01230072	0	0.494091	-0.072954	0.037893
ILEEVAIIPSKR_456.613958333333	POPTR_0008s01820.1	eugene3.00080140	Genetic Information Processing	Ribosome (Translation)	protein.synthesis.ribosomal protein.eukaryotic.40S subunit.S17	40S ribosomal protein S17 (RPS17D)	jgi|poptr1_1|563545|eugene3.00080140	0	0.402525	-0.17985	0.0368893
SPTSDTYVIFGEAK_757.872825_ALKAADGDIVSAIMDLTT_902.972225	POPTR_0001s07160.1	eugene3.00010207			protein.synthesis.elongation	nascent polypeptide associated complex alpha chain protein, putative / alpha-NAC, putative	jgi|poptr1_1|547766|eugene3.00010207	0.288675	-0.323204	-0.0648162	0.0237805
AGALGDTVTVTR_580.817675	POPTR_0002s20540.1	eugene3.00021764	Genetic Information Processing	Ribosome (Translation)	protein.synthesis.ribosomal protein.eukaryotic.60S subunit.L22	60S ribosomal protein L22-2 (RPL22B)	jgi|poptr1_1|552449|eugene3.00021764	0	0.320386	-0.0731156	0.0200744
TVTIQAGDKDQAVVLATSK_649.025425	POPTR_0003s03980.1	eugene3.00030178	Genetic Information Processing	Ribosome (Translation)	protein.synthesis.ribosomal protein.eukaryotic.60S subunit.L28	60S ribosomal protein L28 (RPL28C)	jgi|poptr1_1|553545|eugene3.00030178	0	-0.0789575	-0.234509	0.0187156

## Sheet: Table S2.2_Sig_Proteomics
Table S2.2. Proteins with significantly different abundance in transgenic hipI-SOD plants compared with WT.
Columns indicate: Peptide marker (most strongly expressed peptides); JGI V2.2 IDs.; preferred gene model JGI V1.1 comparable with that used in the pathway software packages (Paintomics and MapMan) for the poplar genome; KEGG pathway; KEGG subpathway; MapMan name; MapMan symbol, MapMan identifier, average WT, AS-SOD9, AS-SOD24 normalised values, (VIP) variables.
Peptide Marker	JGI V2.2 ID	Preferred gene model (JGI V1.1)	Pathway	Subpathway	MapMan name	MapMan symbol	MapMan identifier	WT_AVG	AS-SOD9_AVG	AS-SOD24_AVG	variables (VIP)
DGEFTVADSVTDVTIKPTSK_704.023758333333	POPTR_0013s11070.1	grail3.0041010801			transport.misc	SEC14 cytosolic factor family protein / phosphoglyceride transfer family protein	jgi|poptr1_1|678158|grail3.0041010801	0	-4.72906	-6.14872	0.588038
GGETSTNSIASIFAWSR_892.434675	POPTR_0004s07320.1	grail3.0038019202	Carbohydrate Metabolism; Metabolism of Other Amino Acids; Cellular Processes	Citrate cycle (TCA cycle); Glutathione metabolism; Peroxisome	TCA / org. transformation.TCA.IDH	isocitrate dehydrogenase, putative / NADP+ isocitrate dehydrogenase, putative	jgi|poptr1_1|648243|grail3.0038019202	7.77156e-16	2.47202	-10.394	0.814747
VLVTGAAGQIGYALVPMIAR_667.384091666667_VLVTGAAGQIGYALVPMIAR_1000.572225_IVQGLSIDEFSR_682.364975	POPTR_0008s16670.1	eugene3.00081537	Carbohydrate Metabolism; Energy Metabolism	Citrate cycle (TCA cycle); Pyruvate metabolism; Glyoxylate and dicarboxylate metabolism; Carbon fixation in photosynthetic organisms	TCA / org. transformation.other organic acid transformaitons.cyt MDH	malate dehydrogenase, cytosolic, putative	jgi|poptr1_1|564942|eugene3.00081537	1.55431e-15	-0.268678	-14.1308	1.06032
EFALFSVGPFAFESK_838.422525	POPTR_0004s04450.1	grail3.0046017801			stress.abiotic.unspecified	pollen Ole e 1 allergen and extensin family protein	jgi|poptr1_1|647963|grail3.0046017801	-2.81256e-15	-38.6154	-47.9014	4.69276
YATPVLLSADVR_652.864625_(LQETEDWLYEDGEDETKGVYIAK_911.092758333333)_(LLEKEYEMALQDR_819.414325)	POPTR_0001s18040.1	eugene3.00011119			stress.abiotic.heat	HSP91 (Heat shock protein 91)	jgi|poptr1_1|548678|eugene3.00011119	0	-1.6537	-16.6286	1.26308
QAVTNPSNTVFGTK_732.378625_VIENAEGSR_487.749225_AVITVPAYFNDAQR_782.910075	POPTR_0009s08320.1	estExt_fgenesh4_pm.C_LG_IX0400	Genetic Information Processing	RNA degradation	stress.abiotic.heat	mtHSC70-2 (HEAT SHOCK PROTEIN 70)	jgi|poptr1_1|833144|estext_fgenesh4_pm.c_lg_ix0400	0.000580475	6.04953	1.04706	0.486688
AVDVTAPGGNPVQGIR_775.918475_GFGFISPDDGSDDLFVHQSSIK_790.041791666667	POPTR_0004s17840.1	eugene3.00041327			stress.abiotic.cold	ATGRP2B (GLYCINE-RICH PROTEIN 2B)	jgi|poptr1_1|556614|eugene3.00041327	2.94209e-15	2.19544	-17.2468	1.30575
DNLTLWTSDMQDDGADEIKEAAPKPGDEQQ_1106.49705833333_VSASLENEELTVEER_852.918475	POPTR_0002s10000.1	estExt_Genewise1_v1.C_LG_II4211			signalling.14-3-3 proteins	GRF2 (GENERAL REGULATORY FACTOR 2)	jgi|poptr1_1|711617|estext_genewise1_v1.c_lg_ii4211	3.70074e-16	-4.92262	-5.64712	0.575862
FFPSEFGMDVDHVNAVEPAK_746.018058333333	POPTR_0002s03580.1	estExt_fgenesh4_pm.C_LG_II0164			secondary metabolism.flavonoids.isoflavonols	isoflavone reductase, putative	jgi|poptr1_1|830063|estext_fgenesh4_pm.c_lg_ii0164	0	-4.67121	-6.30439	0.610709
GFGFVTFNNEK_630.306975	POPTR_0004s16260.1	estExt_Genewise1_v1.C_LG_IV0527			RNA.RNA binding	ATGRP7 (COLD, CIRCADIAN RHYTHM, AND RNA BINDING 2)	jgi|poptr1_1|712972|estext_genewise1_v1.c_lg_iv0527	0	4.3794	5.28184	0.52379
EMPLIFDTGSGLIWTQCKPCK_827.737891666667_ITASDYIVNVGIGTPK_824.451775	POPTR_0018s03000.1	eugene3.00180550			RNA.regulation of transcription.unclassified	chloroplast nucleoid DNA-binding protein, putative	jgi|poptr1_1|578326|eugene3.00180550	0	-28.6494	-48.7338	4.29695
SNPSILADPSLSFFHDYLESLGAK_870.103058333333_MGDPSVEVTEESRDASQEAK_722.327491666667	POPTR_0003s11350.1	grail3.0018018701			redox.thioredoxin	ATHIP1 (ARABIDOPSIS THALIANA HSP70-INTERACTING PROTEIN 1)	jgi|poptr1_1|646478|grail3.0018018701	-7.40149e-16	-12.8301	-19.4293	1.77186
MIAPIFAELAK_602.344475	POPTR_0005s25420.1	estExt_fgenesh4_pg.C_LG_V1461			redox.thioredoxin	ATTRX1 (Arabidopsis thaliana thioredoxin H-type 1)	jgi|poptr1_1|818765|estext_fgenesh4_pg.c_lg_v1461	0	5.05429	9.05871	0.797615
YGVSGYPTLQWFPK_821.917375_TAEALAEFVNNEGGSNVK_925.450475	POPTR_0002s19940.1	estExt_fgenesh4_pg.C_LG_II1784	Genetic Information Processing	Protein processing in endoplasmic reticulum (Folding, Sorting and Degradation)	redox.thioredoxin	ATPDIL2-1/MEE30/UNE5 (PDI-LIKE 2-1)	jgi|poptr1_1|816711|estext_fgenesh4_pg.c_lg_ii1784	-9.62193e-16	8.36737	3.34413	0.699683
FNVQGFPTILVFGADKDTPIPYEGAR_951.492658333333	POPTR_0014s15820.1	gw1.XIV.3561.1	Genetic Information Processing	Protein processing in endoplasmic reticulum (Folding, Sorting and Degradation)	redox.thioredoxin	ATPDIL2-2 (PDI-LIKE 2-2)	jgi|poptr1_1|246818|gw1.xiv.3561.1	3.33067e-16	1.74242	-6.26439	0.48745
APIAVGDVLPDGK_626.351375_FALLVDDLKVK_420.924125_FLADGSATYTHALGLELDLQEK_798.073091666667	POPTR_0001s44990.1	estExt_fgenesh4_kg.C_LG_XIII0043			redox.peroxiredoxin	TPX1 (THIOREDOXIN-DEPENDENT PEROXIDASE 1)	jgi|poptr1_1|814344|estext_fgenesh4_kg.c_lg_xiii0043	0.00118079	3.74697	6.61136	0.578872
ELLSGEKEGLIQLPSDK_619.339091666667_ELLSGEKEGLIQLPSDK_928.504725	POPTR_0006s13440.1	grail3.0028011501			redox.ascorbate and glutathione.ascorbate	APX2 (ASCORBATE PEROXIDASE 2)	jgi|poptr1_1|675956|grail3.0028011501	-7.9566e-16	-1.79379	-7.13193	0.554429
VQPPVENLDVLTK_726.409375	POPTR_0006s11570.1	estExt_fgenesh4_pm.C_280146	Carbohydrate Metabolism	Ascorbate and aldarate metabolism	redox.ascorbate and glutathione	ATMDAR1 (MONODEHYDROASCORBATE REDUCTASE 1)	jgi|poptr1_1|836268|estext_fgenesh4_pm.c_280146	2.53501e-15	9.37194	-12.9253	1.21528
(IPSAVGYQPTLATDLGGLQER_729.387125)_QISELGIYPAVDPLDSTSR_1031.029125_(GQPVLNTGSPITVPVGR_846.476125)_FTQANSEVSALLGR_746.891875_(MLSPHILGEDHYNTAR_464.230075)_NLQDIIAILGMDELSEDDKLTVAR_891.465758333333	POPTR_0008s12550.1	estExt_Genewise1_v1.C_LG_VIII1306	Energy Metabolism	Oxidative phosphorylation	PS.lightreaction.ATP synthase	ATP synthase beta chain 2, mitochondrial	jgi|poptr1_1|720428|estext_genewise1_v1.c_lg_viii1306	8.60423e-16	-7.74072	-11.4102	1.05508
NLSQQNLNALAK_657.362775_VLPGLLGGSADLASSNMTLLK_686.382425	POPTR_0002s14730.1	estExt_Genewise1_v1.C_LG_XIV0740	Carbohydrate Metabolism; Energy Metabolism; Metabolism of Terpenoids and Polyketides	Pentose phosphate pathway; Carbon fixation in photosynthetic organisms; Biosynthesis of ansamycins	PS.calvin cyle.transketolase	transketolase, putative	jgi|poptr1_1|730849|estext_genewise1_v1.c_lg_xiv0740	0.288675	5.08048	3.43275	0.474928
MLNEDELRDAVLLVFANK_697.370391666667	POPTR_0002s19210.1	grail3.0050012801	Environmental Information Processing;	Signaling Molecules and Interaction; GTP-binding proteins	protein.targeting.secretory pathway.unspecified	ATARFA1E (ADP-RIBOSYLATION FACTOR A1E)	jgi|poptr1_1|644880|grail3.0050012801	-5.4586e-16	-9.37607	-9.72586	1.03257
LVELLLHPSPSVLIPALR_656.407125	POPTR_0013s01220.1	estExt_Genewise1_v1.C_LG_XIII0659			protein.targeting.nucleus	AT-IMP (Arabidopsis thaliana importin alpha)	jgi|poptr1_1|729454|estext_genewise1_v1.c_lg_xiii0659	7.03141e-16	-5.1005	-5.1005	0.552872
AANVQIESFWPSLFAK_603.317991666667_AANVQIESFWPSLFAK_904.473075	POPTR_0002s18010.1	eugene3.00021666	Genetic Information Processing	Ribosome (Translation)	protein.synthesis.ribosomal protein.eukaryotic.60S subunit.P1	60s acidic ribosomal protein P1, putative	jgi|poptr1_1|552351|eugene3.00021666	1.33227e-15	-7.52319	-15.8207	1.32829
EYDDEQKELIR_719.346975_EANNFLWPFQLK_753.891175	POPTR_0018s13700.1	eugene3.00181232	Genetic Information Processing	Ribosome (Translation)	protein.synthesis.ribosomal protein.eukaryotic.60S subunit.L7	60S ribosomal protein L7 (RPL7C)	jgi|poptr1_1|579008|eugene3.00181232	-6.66134e-16	-15.7627	-23.0241	2.1229
VTRPHGNSGVVR_426.906258333333	POPTR_0008s05970.1	estExt_fgenesh4_kg.C_LG_VIII0028	Genetic Information Processing	Ribosome (Translation)	protein.synthesis.ribosomal protein.eukaryotic.60S subunit.L35A	60S ribosomal protein L35a (RPL35aC)	jgi|poptr1_1|814022|estext_fgenesh4_kg.c_lg_viii0028	-1.40628e-15	-0.11491	-7.98041	0.597681
LVNYQHLMPTR_457.912125	POPTR_0001s35630.1	estExt_Genewise1_v1.C_LG_I2658	Genetic Information Processing	Ribosome (Translation)	protein.synthesis.ribosomal protein.eukaryotic.60S subunit.L27	60S ribosomal protein L27 (RPL27C)	jgi|poptr1_1|706822|estext_genewise1_v1.c_lg_i2658	1.33227e-15	-2.25503	-14.2179	1.07421
GKVWLDPNEVNEISMANSR_720.357058333333_VWLDPNEVNEISMANSR_987.473425	POPTR_0012s03450.1	estExt_Genewise1_v1.C_LG_XII0631	Genetic Information Processing	Ribosome (Translation)	protein.synthesis.ribosomal protein.eukaryotic.60S subunit.L19	60S ribosomal protein L19 (RPL19B)	jgi|poptr1_1|728694|estext_genewise1_v1.c_lg_xii0631	1.07322e-15	-11.748	-12.0952	1.29347
GKVWLDPNEGNEISMANSR_720.344925_VWLDPNEGNEISMANSR_966.449975	POPTR_0004s07620.1	estExt_fgenesh4_kg.C_LG_IV0028	Genetic Information Processing	Ribosome (Translation)	protein.synthesis.ribosomal protein.eukaryotic.60S subunit.L19	60S ribosomal protein L19 (RPL19B)	jgi|poptr1_1|813786|estext_fgenesh4_kg.c_lg_iv0028	0.0525232	-4.80244	-8.94276	0.770211
GIVYGKPTNQGVTQLK_568.321625_GIVYGKPTNQGVTQLK_851.978525	POPTR_0002s14250.1	estExt_Genewise1_v1.C_LG_II0017	Genetic Information Processing	Ribosome (Translation)	protein.synthesis.ribosomal protein.eukaryotic.60S subunit.L15	60S ribosomal protein L15 (RPL15A)	jgi|poptr1_1|709743|estext_genewise1_v1.c_lg_ii0017	0	-0.914518	-11.678	0.882391
LGPQVDILAPVKY_706.911575	POPTR_0002s24410.1	eugene3.00002480	Genetic Information Processing	Ribosome (Translation)	protein.synthesis.ribosomal protein.eukaryotic.60S subunit.L13A	60S ribosomal protein L13A (RPL13aC)	jgi|poptr1_1|553165|eugene3.00002480	-6.29126e-16	-3.77878	-5.83794	0.527886
(ADGYILEGKELEFYMK_635.982158333333)_(ILDVVYNASNNELVR_859.957775)_LDTGNYSWGSEAVTR_828.387175	POPTR_0001s26950.1	grail3.0053004502	Genetic Information Processing	Ribosome (Translation)	protein.synthesis.ribosomal protein.eukaryotic.40S subunit.S8	40S ribosomal protein S8 (RPS8B)	jgi|poptr1_1|641311|grail3.0053004502	0.000576109	0.310317	-8.44443	0.628536
(LTGKDVVFDFPVTEA_819.425275)_(TLTAVHEAMLEDLVYPAEIVGK_800.422958333333)_(TLTAVHEAMLEDLVYPAEIVGKR_639.59445)_TLTAVHEAMLEDLVYPAEIVGKR_852.456658333333_NNTEYKLESYAGVYR_903.937025	POPTR_0004s09830.1	estExt_fgenesh4_pm.C_LG_IV0210	Genetic Information Processing	Ribosome (Translation)	protein.synthesis.ribosomal protein.eukaryotic.40S subunit.S7	40S ribosomal protein S7 (RPS7B)	jgi|poptr1_1|831132|estext_fgenesh4_pm.c_lg_iv0210	5.18104e-16	11.2539	0.577088	0.873731
TIAECLADELINAAK_816.419625_HATYVPHTAGR_403.876191666667	POPTR_0006s21210.1	eugene3.00061162	Genetic Information Processing	Ribosome (Translation)	protein.synthesis.ribosomal protein.eukaryotic.40S subunit.S5	ATRPS5B (RIBOSOMAL PROTEIN 5B)	jgi|poptr1_1|561203|eugene3.00061162	2.14643e-15	-1.07591	-12.9924	0.985253
IAAFVPNDGCLNYIEENDEVLIAGFGR_999.487358333333_VSGVSLLALFK_567.350625	POPTR_0008s04400.1	eugene3.00080381	Genetic Information Processing	Ribosome (Translation)	protein.synthesis.ribosomal protein.eukaryotic.40S subunit.S23	40S ribosomal protein S23 (RPS23B)	jgi|poptr1_1|563786|eugene3.00080381	4.79042e-05	-16.4833	-25.4258	2.29648
(KVLQFAGIDDVFTSSR_594.984891666667)_(TYGFLTPDFWK_687.840625)_SPFQEYTDLLAKPTSK_912.973075_EYQIIDTLIGPILKDEVMK_740.073358333333	POPTR_0016s05530.1	estExt_Genewise1_v1.C_LG_XVI1732	Genetic Information Processing	Ribosome (Translation)	protein.synthesis.ribosomal protein.eukaryotic.40S subunit.S2	40S ribosomal protein S2 (RPS2C)	jgi|poptr1_1|735012|estext_genewise1_v1.c_lg_xvi1732	6.32061e-05	-11.2855	-9.9554	1.16349
QFKIPDWFLNR_488.598525_(AGELSAEELDKLMTIVANPR_719.712725)_(ALVANEEFQHILR_791.423375)_(IPDWFLNR_530.782925)_YSQVVSNALDMK_677.837725	POPTR_0002s05220.1	eugene3.00020474	Genetic Information Processing	Ribosome (Translation)	protein.synthesis.ribosomal protein.eukaryotic.40S subunit.S18	RPS18C (S18 RIBOSOMAL PROTEIN)	jgi|poptr1_1|551159|eugene3.00020474	-1.44329e-15	3.16446	-11.3273	0.882236
(MIPTKPMVVETFSEYPPLGR_764.730958333333)_(VETGVIKPGTVVTFGPTGLTTEVK_810.788425)_(YDEIIKEVSSYLK_529.615791666667)_VETGVIKPGTVVTFGPTGLTTEVK_1215.678725	POPTR_0008s04230.1	estExt_Genewise1_v1.C_LG_VIII1205	Genetic Information Processing	RNA transport (Translation)	protein.synthesis.elongation	elongation factor 1-alpha / EF-1-alpha	jgi|poptr1_1|720367|estext_genewise1_v1.c_lg_viii1205	0.000288618	12.0795	-0.273537	0.95213
VYGAVLENPGDAFTNASK_926.957975_AVTFSDIHTESGLK_773.891575	POPTR_0001s23190.1	estExt_fgenesh4_pg.C_LG_I1178			protein.synthesis.elongation	elongation factor 1-beta / EF-1-beta	jgi|poptr1_1|815174|estext_fgenesh4_pg.c_lg_i1178	5.55112e-16	8.06098	-2.71223	0.658248
AVAFYDLTSAAGLKK_798.935775_EAIATPPSADTK_600.809525_AVAFYDLTSAAGLK_734.888275	POPTR_0012s09840.1	gw1.XII.1166.1			protein.synthesis.elongation	elongation factor 1-beta, putative / EF-1-beta, putative	jgi|poptr1_1|422706|gw1.xii.1166.1	-9.62193e-16	-2.05222	-7.01206	0.55383
(SQDSEVGDGTTTVVLLAGEFLK_756.053725)_(LAIGDLATQYFADRDIFCAGR_791.727258333333)_(AAMMQPQIILLK_699.896525)_INAINAATEAACLILSVDETVKNPK_885.806125	POPTR_0009s15910.1	eugene3.00090130			protein.folding	chaperonin, putative	jgi|poptr1_1|556870|eugene3.00090130	7.18405e-05	-5.5241	-12.7372	1.04963
VLLGGGWPEMVMAK_744.391625	POPTR_0001s35790.1	gw1.I.2708.1			protein.folding	chaperonin, putative	jgi|poptr1_1|174108|gw1.i.2708.1	2.77556e-15	-1.79622	-12.164	0.91499
TALVDAASVSSLMTTTEAVVTDLPKDVK_954.839291666667	POPTR_0001s14040.1	estExt_fgenesh4_pm.C_LG_I0166	Genetic Information Processing	RNA degradation	protein.folding	HSP60 (Heat shock protein 60)	jgi|poptr1_1|829355|estext_fgenesh4_pm.c_lg_i0166	-2.96059e-16	-6.10647	-6.10647	0.661773
QIQELVEAIVLPMTHKER_712.061691666667_QIQELVEAIVLPMTHK_617.013791666667	POPTR_0005s02520.1	eugene3.01330038	Genetic Information Processing	Proteasome	protein.degradation.ubiquitin.proteasom	RPT5A (regulatory particle triple-A 5A)	jgi|poptr1_1|581882|eugene3.01330038	2.08167e-15	-0.955255	-27.1062	2.04311
TSTGVYVANR_534.278175	POPTR_0018s14290.1	grail3.0164005201	Genetic Information Processing	Proteasome	protein.degradation.ubiquitin.proteasom	PBA1 (20S proteasome beta subunit A 1)	jgi|poptr1_1|673509|grail3.0164005201	0	6.3695	1.85788	0.537389
FIFSEINQKFPIMPFSAR_724.715725	POPTR_0016s12720.1	eugene3.00161138			protein.degradation.metalloprotease	ATG2 (G2p-related protein)	jgi|poptr1_1|577003|eugene3.00161138	-7.77156e-16	-5.71985	-7.8775	0.735949
ITLEVPAELVALSNMPIIEEK_770.427791666667	POPTR_0006s24090.1	gw1.VI.1753.1			protein.degradation	APM1 (AMINOPEPTIDASE M1)	jgi|poptr1_1|417380|gw1.vi.1753.1	-1.03621e-15	-17.6709	-17.6709	1.91532
LLNPTELINPR_640.372625	POPTR_0001s32490.1	estExt_fgenesh4_pg.C_LG_I2429	Metabolism of Other Amino Acids; Genetic Information Processing	Selenocompound metabolism; Aminoacyl-tRNA biosynthesis (Translation)	protein.aa activation.methionine-tRNA ligase	methionine--tRNA ligase, putative / methionyl-tRNA synthetase, putative / MetRS, putative	jgi|poptr1_1|815633|estext_fgenesh4_pg.c_lg_i2429	3.70074e-16	7.03721	-7.67859	0.78999
IIGATNPAASEPGTIR_784.426075	POPTR_0001s10670.1	gw1.II.1445.1	Nucleotide Metabolism	Purine metabolism; Pyrimidine metabolism	nucleotide metabolism.phosphotransfer and pyrophosphatases.nucleoside diphosphate kinase	NDPK1 (nucleoside diphosphate kinase 1)	jgi|poptr1_1|410110|gw1.ii.1445.1	-1.18424e-15	1.21885	-10.6058	0.825147
NLLQAVVPIATNLR_761.459725	POPTR_0602s00200.1	grail3.0040028802			not assigned.unknown	VEP1 (VEIN PATTERNING 1)	jgi|poptr1_1|677931|grail3.0040028802	0	-11.9676	-16.1854	1.52201
SMITMSDDNVMMK_751.822075	POPTR_0017s10720.1	estExt_fgenesh4_pg.C_LG_XVII0245			not assigned.unknown	similar to unknown protein [Arabidopsis thaliana] (TAIR:AT3G01670.1)	jgi|poptr1_1|825509|estext_fgenesh4_pg.c_lg_xvii0245	2.96059e-16	-6.9513	-7.27361	0.768414
LQPTQQQTR_550.296925	POPTR_0017s13710.1	estExt_Genewise1_v1.C_1550178			not assigned.unknown	similar to unknown protein [Arabidopsis thaliana] (TAIR:AT1G69510.2)	jgi|poptr1_1|745745|estext_genewise1_v1.c_1550178	0.00213869	6.27016	5.97839	0.647297
(AEENKSHEYETK_502.895625)_VGEESGAVETK_553.272775_(AEENKSHEYETK_753.839525)_(VGEESGAVETKDR_459.560458333333)	POPTR_0005s26930.1	estExt_fgenesh4_pg.C_LG_V1612			not assigned.unknown		jgi|poptr1_1|818850|estext_fgenesh4_pg.c_lg_v1612	0.000349499	4.84245	3.87234	0.477904
MNFAEIEKEINTLAK_584.306858333333	POPTR_0001s36710.1	grail3.0032001601			not assigned.no ontology	2-oxoacid dehydrogenase family protein	jgi|poptr1_1|642210|grail3.0032001601	0	67.7617	-10.0917	5.62193
FNDGITDEQIEK_704.833725	POPTR_0010s16050.1	estExt_fgenesh4_pg.C_LG_X1353			not assigned.no ontology	stable protein 1-related	jgi|poptr1_1|822230|estext_fgenesh4_pg.c_lg_x1353	-1.87813e-15	-11.6819	-11.4008	1.25444
YHPEVDPDEVNALAQLMTWK_786.047991666667	POPTR_0013s05480.1	eugene3.00130573	Energy Metabolism; Amino Acid Metabolism; Metabolism of Other Amino Acids	Nitrogen metabolism; Alanine, aspartate and glutamate metabolism; Arginine and proline metabolism; D-Glutamine and D-glutamate metabolism	N-metabolism.N-degradation.glutamate dehydrogenase	GDH1 (GLUTAMATE DEHYDROGENASE 1)	jgi|poptr1_1|571209|eugene3.00130573	6.66134e-16	-9.40956	-17.9704	1.54508
HETADINTFSWGVANR_909.432475	POPTR_0007s07960.1	estExt_fgenesh4_pg.C_LG_VII0739	Carbohydrate Metabolism; Energy Metabolism; Amino Acid Metabolism	Glyoxylate and dicarboxylate metabolism; Nitrogen metabolism; Alanine, aspartate and glutamate metabolism; Arginine and proline metabolism	N-metabolism.ammonia metabolism.glutamine synthase	ATGSR1 (Arabidopsis thaliana glutamine synthase clone R1)	jgi|poptr1_1|819912|estext_fgenesh4_pg.c_lg_vii0739	4.38307e-16	1.81826	-5.80334	0.482218
VSGSVCDVSSQADREK_575.269258333333_WSLQGTTALVTGGTK_760.409925	POPTR_0010s15250.1	estExt_fgenesh4_pm.C_LG_X0557	Biosynthesis of Other Secondary Metabolites	Tropane, piperidine and pyridine alkaloid biosynthesis	misc.nitrilases, *nitrile lyases, berberine bridge enzymes, reticuline oxidases, troponine reductases	tropinone reductase, putative / tropine dehydrogenase, putative	jgi|poptr1_1|833658|estext_fgenesh4_pm.c_lg_x0557	-4.44089e-16	-14.2946	-7.31725	1.24492
VNYLPYGVDFPLGATGR_919.975975	POPTR_0006s18240.1	eugene3.01210029			misc.GDSL-motif lipase	GDSL-motif lipase/hydrolase family protein	jgi|poptr1_1|580490|eugene3.01210029	0.57735	28.4231	0	2.26245
SATVENLINAGYHGWSSLILR_767.738258333333	POPTR_0002s25950.1	estExt_Genewise1_v1.C_LG_II4012			misc.acid and other phosphatases	acid phosphatase class B family protein	jgi|poptr1_1|711542|estext_genewise1_v1.c_lg_ii4012	0	-5.94308	-5.94308	0.644419
LSEPYKGIGDCFSR_814.891025	POPTR_0001s05690.1	grail3.0161000402			major CHO metabolism.synthesis.starch.transporter	AAC2 (ADP/ATP CARRIER 2)	jgi|poptr1_1|639874|grail3.0161000402	-1.40628e-15	1.42539	-19.3642	1.43429
FANACGAITTTK_627.811525	POPTR_0007s01850.1	eugene3.00070163	Carbohydrate Metabolism	Fructose and mannose metabolism; Starch and sucrose metabolism; Amino sugar and nucleotide sugar metabolism	major CHO metabolism.degradation.sucrose.fructokinase	pfkB-type carbohydrate kinase family protein	jgi|poptr1_1|562225|eugene3.00070163	0	15.4128	7.54504	1.33898
AIGFIDTMIEYSLANAPLQK_732.385958333333	POPTR_0001s05100.1	grail3.0116012802	Lipid Metabolism	Fatty acid biosynthesis	lipid metabolism.FA synthesis and FA elongation.enoyl ACP reductase	MOD1 (MOSAIC DEATH 1)	jgi|poptr1_1|639726|grail3.0116012802	-1.20274e-16	-4.38553	-4.38553	0.47557
IENFNQNVGALSVK_766.907525	POPTR_0002s23510.1	gw1.II.2815.1			hormone metabolism.auxin.induced-regulated-responsive-activated	ATB2	jgi|poptr1_1|411480|gw1.ii.2815.1	1.40628e-15	-5.71027	-12.663	1.05136
LQILTSHTLEPVPIAIGGPGLK_752.111025	POPTR_0006s11400.1	estExt_Genewise1_v1.C_281127	Carbohydrate Metabolism; Amino Acid Metabolism	Glycolysis / Gluconeogenesis; Glycine, serine and threonine metabolism	glycolysis.phosphoglycerate mutase	2,3-biphosphoglycerate-independent phosphoglycerate mutase, putative / phosphoglyceromutase, putative	jgi|poptr1_1|739764|estext_genewise1_v1.c_281127	4.77396e-15	19.3942	-9.11365	1.63878
FGIVEGLMTTVHAITATQK_673.031625	POPTR_0010s06560.1	estExt_fgenesh4_pg.C_LG_X0484	Carbohydrate Metabolism	Glycolysis / Gluconeogenesis	glycolysis.glyceraldehyde 3-phosphate dehydrogenase	GAPDH.3 (GLYCERALDEHYDE-3-PHOSPHATE DEHYDROGENASE C SUBUNIT)	jgi|poptr1_1|821843|estext_fgenesh4_pg.c_lg_x0484	2.44249e-15	-4.30471	-36.6989	2.77693
(GILGYTDEDLVSTDFIGDNR_734.018891666667)_SYTPDLNIVSNASCTTNCLAPLAK_870.756658333333_(GILGYTDEDLVSTDFIGDNR_1100.524425)_(FGIIEGLMTTVHSITATQK_683.035158333333)_NPEEIPWGETGADYIVESTGVFTDKDK_999.805391666667_FGIIEGLMTTVHSITATQK_1024.048825_FGIIEGLMTTVHSITATQK_688.366791666667	POPTR_0012s09570.1	estExt_Genewise1_v1.C_LG_XII1463	Carbohydrate Metabolism	Glycolysis / Gluconeogenesis	glycolysis.glyceraldehyde 3-phosphate dehydrogenase	GAPDH 1.1	jgi|poptr1_1|728998|estext_genewise1_v1.c_lg_xii1463	-1.29989e-15	-4.20019	-14.0239	1.10133
(SFVADYPIVSIEDPFDQDDWEHYAK_996.119325)_(IEEELGSAAVYAGAK_754.386075)_ISGDSLKNVYK_612.335675	POPTR_0015s14380.1	eugene3.00151093	Carbohydrate Metabolism; Genetic Information Processing	Glycolysis / Gluconeogenesis; RNA degradation	glycolysis.enolase	LOS2 (Low expression of osmotically responsive genes 1)	jgi|poptr1_1|575698|eugene3.00151093	2.59052e-16	4.66627	-9.31129	0.785831
TVPAAVPAIVFLSGGQSEEEATR_777.073191666667	POPTR_0006s17940.1	estExt_fgenesh4_pm.C_1210019	Carbohydrate Metabolism; Energy Metabolism	Glycolysis / Gluconeogenesis; Pentose phosphate pathway; Fructose and mannose metabolism ; Carbon fixation in photosynthetic organisms	glycolysis.aldolase	fructose-bisphosphate aldolase, putative	jgi|poptr1_1|836979|estext_fgenesh4_pm.c_1210019	0	2.63048	-42.3264	3.19038
LNPLVSNLALYDIANTPGVAADVSHINTR_1016.875825	POPTR_0001s38560.1	estExt_Genewise1_v1.C_LG_I4975	Carbohydrate Metabolism; Energy Metabolism	Citrate cycle (TCA cycle); Pyruvate metabolism; Glyoxylate and dicarboxylate metabolism; Carbon fixation in photosynthetic organisms	gluconeogenesis.Malate DH	malate dehydrogenase (NAD), mitochondrial, putative	jgi|poptr1_1|707785|estext_genewise1_v1.c_lg_i4975	2.70154e-15	14.5535	-2.9797	1.15769
LSNKLGLEAAVEAAAEFLNK_696.716558333333_VSAANSRPPNPQ_619.318375	POPTR_0016s12760.1	estExt_fgenesh4_pm.C_LG_XVI0442	Carbohydrate Metabolism	Glycolysis / Gluconeogenesis	fermentation.PDC	pyruvate decarboxylase, putative	jgi|poptr1_1|835585|estext_fgenesh4_pm.c_lg_xvi0442	-1.70234e-15	-6.80474	-14.6658	1.22796
AMGIMNSFINDIFEK_865.418575	POPTR_0005s14680.1	eugene3.00002335			DNA.synthesis/chromatin structure.histone	H2B/HTB2 (HISTONE H2B)	jgi|poptr1_1|553020|eugene3.00002335	-2.70154e-15	-25.6885	-42.6049	3.78074
GVPDFWLVAMK_631.834275_AIGTEIEWYPGK_682.348775	POPTR_0006s15090.1	estExt_fgenesh4_pg.C_LG_VI0946			DNA.synthesis/chromatin structure	3, NFA3	jgi|poptr1_1|819264|estext_fgenesh4_pg.c_lg_vi0946	-9.99201e-16	2.67004	-8.54625	0.685349
AYHEQLSVPEITNAVFEPASMMAK_888.433525_AIFLDLEPTVIDEVR_865.472725	POPTR_0003s21080.1	estExt_fgenesh4_pm.C_LG_III0736	Cellular Processes	Phagosome	cell.organisation	TUA5 (tubulin alpha-5)	jgi|poptr1_1|831020|estext_fgenesh4_pm.c_lg_iii0736	8.10463e-15	-32.2213	-43.9522	4.20509
AFSGWGTNEGLIISILGHR_676.694125	POPTR_0002s09610.1	grail3.0003082501			cell.organisation	ANNAT1 (ANNEXIN ARABIDOPSIS 1)	jgi|poptr1_1|643752|grail3.0003082501	1.16573e-15	-12.8532	-17.1348	1.63039
(SSSSVEKNYELPDGQVITIGAER_827.082425)_(NYELPDGQVITIGAER_887.952675)_FRCPEVLFQPSLIGMEAAGIHETTYNSIMK_860.677175_CPEVLFQPSLIGMEAAGIHETTYNSIMK_1046.177125	POPTR_0001s31700.1	estExt_fgenesh4_kg.C_LG_I0082			cell.organisation	ACT7 (actin 7)	jgi|poptr1_1|813612|estext_fgenesh4_kg.c_lg_i0082	2.36848e-15	-8.50578	-19.6198	1.61862
AYHEQLSIPEITNAVFEPASMMAK_893.105391666667	POPTR_0001s04180.1	estExt_fgenesh4_pg.C_LG_I0041			cell.organisation	TUA5 (tubulin alpha-5)	jgi|poptr1_1|814768|estext_fgenesh4_pg.c_lg_i0041	-1.73935e-15	-10.1654	-16.1276	1.44875
AYHEQLSVAEITNSAFEPASMMAK_881.081125	POPTR_0001s29670.1	estExt_Genewise1_v1.C_LG_I4174	Cellular Processes	Phagosome	cell.organisation	TUA6 (tubulin alpha-6 chiain)	jgi|poptr1_1|707456|estext_genewise1_v1.c_lg_i4174	5.55112e-16	-5.47877	-8.3088	0.757838
AVFLDLEPTVIDEVRTGAYR_755.402758333333_AVFLDLEPTVIDEVR_858.464925_AVFLDLEPTVIDEVR_572.645891666667	POPTR_0017s11740.1	estExt_Genewise1_v1.C_LG_XVII1003	Cellular Processes	Phagosome	cell.organisation	TUA6 (tubulin alpha-6 chiain)	jgi|poptr1_1|736276|estext_genewise1_v1.c_lg_xvii1003	1.77636e-15	-4.43734	-4.48266	0.488921
VIPNFMCQGGDFTAGNGTGGESIYGAK_916.751825_IVMELFADIVPK_687.889225	POPTR_0009s13270.1	estExt_fgenesh4_pg.C_LG_IX0365			cell.cycle.peptidylprolyl isomerase	peptidyl-prolyl cis-trans isomerase / cyclophilin (CYP2) / rotamase	jgi|poptr1_1|821113|estext_fgenesh4_pg.c_lg_ix0365	0.000382412	-27.3973	-30.5203	3.14739
ISSVNAMSALCEATGADVAEVSYAIGKDSR_1024.82579166667_GLLGDKAILNIYDPQVTEDQIQR_867.129591666667_AILNIYDPQVTEDQIQR_1008.523975	POPTR_0017s12760.1	estExt_fgenesh4_pm.C_LG_XVII0156	Carbohydrate Metabolism	Pentose and glucuronate interconversions; Ascorbate and aldarate metabolism; Starch and sucrose metabolism; Amino sugar and nucleotide sugar metabolism	cell wall.precursor synthesis.UGD	UDP-glucose 6-dehydrogenase, putative	jgi|poptr1_1|835719|estext_fgenesh4_pm.c_lg_xvii0156	0.19245	8.53007	-1.96606	0.683427
AGSSVKPTPILKDELDIVIPTIR_835.483191666667	POPTR_0010s16420.1	estExt_fgenesh4_pg.C_LG_X1392			cell wall.cell wall proteins.RGP	RGP3 (REVERSIBLY GLYCOSYLATED POLYPEPTIDE 3)	jgi|poptr1_1|822254|estext_fgenesh4_pg.c_lg_x1392	-4.07082e-15	-25.9256	-25.9256	2.81006
VVPLLKDELDIVIPTIR_645.063125	POPTR_0017s13350.1	grail3.0155001302	Metabolism; Glycan Biosynthesis and Metabolism; Glycosyltransferases		cell wall.cell wall proteins.RGP	RGP2 (REVERSIBLY GLYCOSYLATED POLYPEPTIDE 2)	jgi|poptr1_1|673066|grail3.0155001302	-2.14643e-15	-18.1361	-18.1361	1.96567
KLNLPILPTTTIGSFPQTMELR_824.129991666667	POPTR_0013s05850.1	estExt_fgenesh4_pg.C_LG_XIII0289	Amino Acid Metabolism; Metabolism of Other Amino Acids	Cysteine and methionine metabolism; Selenocompound metabolism	amino acid metabolism.synthesis.aspartate family.methionine	ATCIMS (COBALAMIN-INDEPENDENT METHIONINE SYNTHASE)	jgi|poptr1_1|823714|estext_fgenesh4_pg.c_lg_xiii0289	0	24.0512	-1.02579	1.91306
TFPDYFEVLER_708.346275	POPTR_0002s14740.1	eugene3.00021350	Amino Acid Metabolism	Phenylalanine, tyrosine and tryptophan biosynthesis	amino acid metabolism.synthesis.aromatic aa.chorismate.5-enolpyruvylshikimate-3-phosphate synthase	3-phosphoshikimate 1-carboxyvinyltransferase / 5-enolpyruvylshikimate-3-phosphate / EPSP synthase	jgi|poptr1_1|552035|eugene3.00021350	3.51571e-16	6.36486	2.32821	0.50944
(LITPSVLSDR_550.819675)_(VNNMVLFDQATYDKLLSEAPK_799.410925)_YKLITPSVLSDR_696.398825	POPTR_0009s12150.1	gw1.IV.611.1				40S ribosomal protein S25 (RPS25B)	jgi|poptr1_1|195522|gw1.iv.611.1	1.07322e-15	6.10333	0.531658	0.477242

## Sheet: Table S3.1_Metabolomics
Table S3.1. List of metabolites identified by mass spectrometry (GC-MS and LC-MS).
Columns indicate: metabolite IDs; metabolites identified by GC-MS with retention index (RI) (library RI); metabolites identified by LC-MS with accurate masses (theoretical mass); metabolite class; KEGG subpathway; average WT, AS-SOD9, AS-SOD24 normalised values, (VIP) variables.
Metabolite	GC-MS Retention Index (RI) (Library)	LC-MS accurate mass (theoretical m/z)	class	Sub pathway	WT_AVG	AS-SOD9_AVG	AS-SOD24_AVG	variables (VIP)
Glutamic acid	1615 (1613)		Amino acid	Alanine, aspartate and glutamate metabolism; Arginine and proline metabolism; Nitrogen metabolism; Biosynthesis of plant secondary metabolites; Glutathione metabolism; D-Glutamine and D-glutamate metabolism	0	24.2675	12.8835	3.80038
Ornithine	1609 (1608)		Amino acid	Arginine and proline metabolism; D-Arginine and D-ornithine metabolism; Glutathione metabolism; Glutathione metabolism; Biosynthesis of plant secondary metabolites	0	22.8734	2.51547	3.15359
Ferulate-glycoside		445.1143 (445.1140 [M-H]-)	Phenolic glycoside		0	5.79983	20.9577	2.93906
Arginine	1818 (1819)		Amino acid	Arginine and proline metabolism; D-Arginine and D-ornithine metabolism; Biosynthesis of plant secondary metabolites	0	20.6204	2.29856	2.83552
GABA (4-aminobutyric acid)	1526 (1528)		Amino acid	Alanine, aspartate and glutamate metabolism; Arginine and proline metabolism; beta-Alanine metabolism	-8.14164e-16	-4.19391	-10.298	1.56915
Salicylic acid-glucopyranoside	2559		Glucopyranoside		1.70234e-15	-3.60584	-6.9947	1.12445
Fructose-6-Phosphate	2290 (2296)		Hexose phosphate	Pentose and glucuronate interconversions; Carbon fixation in photosynthetic organisms	-3.33067e-16	7.01598	3.47326	1.0838
Raffinose	3370 (3369)		Trisaccharide	Galactose metabolism	-1.66533e-15	3.20271	-6.90937	1.06568
3-Cyanoalanine	1370 (1368)		Amino acids	Cyanoamino acid metabolism	0	5.72526	4.6896	1.03419
Uridine	2435 (2437)		Nucleoside	Pyrimidine metabolism	-4.62593e-17	-5.16254	-5.19346	1.02123
Flavonoid		299.0563 (299.0561 [M-H]-)	Flavonoid		0	0.860729	7.21636	0.98399
Aspartic acid	1517 (1516)		Amino acid	Alanine, aspartate and glutamate metabolism; Biosynthesis of plant secondary metabolites	0	5.79312	3.74539	0.959149
Shikimic acid	1803 (1807)		Hydroxy acid	Phenylalanine, tyrosine and tryptophan biosynthesis; Biosynthesis of phenylpropanoids; Biosynthesis of plant hormones; Biosynthesis of plant secondary metabolites	-3.70074e-17	6.57843	0.961242	0.917595
Oxalic acid	1140 (1130)		Oxalic acid	Glyoxylate and dicarboxylate metabolism	1.11022e-15	4.13933	4.91486	0.882869
Cinnamoyl-hexose		355.1036 (355.1035 [M-H+HCOOH]-)	Phenolic glycoside		4.81097e-16	5.61016	3.05799	0.881907
Disaccharide	2325		Disaccharide		0	0.237001	6.09974	0.856335
Cycloleucine	1362		Amino acid		-1.85037e-16	4.12572	4.30833	0.829062
Xylose	1646 (1649)		Pentose (aldose)	Starch and sucrose metabolism; Pentose and glucuronate interconversions; Amino sugar and nucleotide sugar metabolism	7.40149e-16	-4.59134	-3.3476	0.785072
Glucose-6-Phosphate	2303 (2307)		Hexose phosphate	Starch and sucrose metabolism; Biosynthesis of secondary metabolites; Carbohydrate digestion and absorption	-1.85037e-16	4.3732	2.35084	0.689274
Pyroglutamic acid	1518 (1514)		Amino acid (Pyrrolidine)	Glutathione Metabolism	0	4.00215	2.81483	0.684638
Sucrose	2630 (2627)		Disaccharide	Starch and sucrose metabolism; Galactose metabolism	1.70234e-15	0.0149967	-4.79264	0.67264
Phenylalanine	1622 (1622)		Amino acid	Phenylalanine metabolism; Phenylalanine, tyrosine and tryptophan biosynthesis; Phenylpropanoid biosynthesis; Cyanoamino acid metabolism; Biosynthesis of plant secondary metabolites	0	4.18053	-1.98364	0.647222
Coumaroyl-hexose		325.0929 (325.0929 [M-H]-)	Phenolic glycoside		-1.66533e-16	4.28318	1.81831	0.644676
Inositol phosphate-like	2779		Phosphate		-3.33067e-16	-2.19813	3.3983	0.554392
Ethanolamine	1269 (1272)		Amine alcohol	Glycerophospholipid metabolism; Phosphonate and phosphinate metabolism	0	-2.34261	-2.8114	0.511089
Threonic acid	1552 (1548)		Organic acid	Ascorbate and aldarate metabolism	-4.81097e-16	3.26569	1.46774	0.496423
Valine	1220 (1222)		Amino acid	Valine, leucine and isoleucine degradation; Valine, leucine and isoleucine biosynthesis; Cyanoamino acid metabolism; Biosynthesis of plant secondary metabolites	0	3.3171	1.14809	0.48925
Glutaric acid	1404 (1405)		dicarboxylic acid	Lysine degradation; Fatty acid metabolism	0	2.01715	2.74009	0.462819
Glycine	1304 (1304)		Amino acid	Glycine, serine and threonine metabolism	0	3.30023	0.231112	0.457357
Salicortin	3246 (3241)		phenolic glycoside		1.94289e-16	-3.14416	0.329872	0.43672
Phosphate-compound	2183		phosphate		0	-2.07789	2.3897	0.430496
Stearic acid	2239 (2242)		Fatty acid	Fatty acid biosynthesis; Biosynthesis of plant secondary metabolites; Phototransduction - fly	4.996e-16	-0.416006	2.98306	0.418067
Myo-inositol-1-phosphate	2399 (2400)		Monosaccharide Phosphates	Inositol phosphate metabolism	1.22125e-15	2.6153	0.819284	0.372924
Threonine	1382 (1385)		Amino acid	Glycine, serine and threonine metabolism; Valine, leucine and isoleucine biosynthesis	0	2.6427	-0.00926025	0.367451
Beta-Alanine	1425 (1423)		Amino acid	Pyrimidine metabolism; beta-Alanine metabolism; Propanoate metabolism	3.33067e-16	-1.65798	-2.02891	0.364876
Tryptophan	2202 (2205)		Amino acid	Glycine, serine and threonine metabolism; Phenylalanine, tyrosine and tryptophan biosynthesis; Tryptophan metabolism	-2.96059e-16	-1.27534	-1.64681	0.288741
Maltose	2718(2722)		Disaccharide	Starch and sucrose metabolism	0	-1.57574	-1.22763	0.278846
Arabitol-like	1709 (1714)		Sugar alcohol		4.25585e-16	1.42016	1.13805	0.256366
Galactaric acid	2045 (2031)		Sugar acid (aldaric acids)	Ascorbate and aldarate metabolism	3.46945e-16	1.66542	0.530839	0.245099
Galactinol	2967 (2972)		Disaccharides	Galactose metabolism	1.12179e-16	0.1629	-1.7327	0.243799
Isoleucine	1294 (1293)		Amino acid	Valine, leucine and isoleucine degradation; Valine, leucine and isoleucine biosynthesis; Cyanoamino acid metabolism; Biosynthesis of plant secondary metabolites	0	1.63849	-0.435339	0.241595
Gluconic acid-like	1591		Hexanoic acid		-5.92119e-16	-1.75296	-0.167495	0.234045
Catechin		289.0717 (289.0718 [M-H]-) & 335.0771 (335.0772 [M-H+HCOOH]-)	Flavonoids	Flavonoid biosynthesis; Biosynthesis of phenylpropanoids	-1.04083e-16	-1.02043	-1.36307	0.227324
Galactitol	1934 (1934)		Polyol (hexitol)	Galactose metabolism	0	-0.375308	-1.48932	0.217855
Glycerol-3-phosphate	1755 (1756)		Organic acid	Glycerolipid metabolism; Glycerophospholipid metabolism;	0	0.910203	1.15552	0.206408
Mannitol	1918 (1923)		Polyol (hexitol)	Fructose, mannose, galactose, starch, and sucrose metabolism	1.66533e-16	-0.417742	-1.26242	0.187895
n-Eicosanoic acid	2436 (2439)		fatty acid	Biosynthesis of unsaturated fatty acids	2.22045e-16	-0.0217313	1.20494	0.156644
Alpha-ketoglutarate	1572 (1573)		Organic acid	Citrate cycle (TCA cycle);Pentose and glucuronate interconversions; Alanine, aspartate and glutamate metabolism; Alanine, aspartate and glutamate metabolism	4.19225e-17	0.892036	-0.678447	0.156475
Ascorbic acid	1938 (1937)		Hydroxy acid	Glutathione metabolism; Ascorbate and aldarate metabolism	0	-0.630058	-0.888378	0.15403
N-Butylamine	1101		amine		-1.61908e-17	-0.810884	-0.133701	0.114447
Pentose-like compound	1154		Pentose (aldose)		0	-0.521389	0.414901	0.0964583
Heptanoic acid	1179 (1180)		Fatty acid		7.40149e-16	-0.652402	-0.0137664	0.0941266
UN_ID21_C40H64O11		719.4383 (719.4376[M-H]-)	Glucopyranoside		0	0.22852	0.642724	0.0920272
Octadecan-1-ol	2152 (2154)		Fatty Alcohol		0	-0.0935935	-0.638092	0.0898019
Oleic acid	2218 (2214)		Fatty acid	Fatty acid biosynthesis; Biosynthesis of plant secondary metabolites	-7.40149e-16	-0.295128	-0.516484	0.0870553
Fructose	1875 (1875)		Hexose (Ketose)	Starch and sucrose metabolism; Fructose and mannose metabolism; Galactose metabolism	-2.77556e-16	0.320946	0.463588	0.0785362
Amine	1726		Amine		1.65955e-16	0.181444	-0.471363	0.0767671
Monomethylphosphate	1182 (1187)		Monomethylphosphate		-2.22045e-16	-0.0176572	0.638573	0.0713717
Saccharic acid	2017 (2014)		Hexaric acid	Ascorbate and aldarate metabolism	0	0.407799	0.220061	0.0693234
Glucose	1889 (1886)		Carbohydrate	Glycolysis / Gluconeogenesis; Pentose phosphate pathway; Starch and sucrose metabolism; Galactose metabolism; Amino sugar and nucleotide sugar metabolism	5.92119e-16	-0.49112	0.212414	0.0692261
Linoleic acid	2207 (2208)		Fatty acid	Linoleic acid metabolism; Biosynthesis of plant secondary metabolites	3.33067e-16	0.00956475	-0.302406	0.0441032

## Sheet: Table S3.2_Sig_Metabolomics
Table S3.2. Metabolites with significantly different abundance in transgenic hipI-SOD plants compared with WT (detected by GC-MS and LC-MS).
Columns indicate: metabolite IDs; metabolites identified by GC-MS with retention index (RI) (library RI); metabolites identified by LC-MS with accurate masses (theoretical mass); metabolite class; KEGG subpathway; average WT, AS-SOD9, AS-SOD24 normalised values, (VIP) variables.
Metabolite	GC-MS Retention Index (RI) (Library)	LC-MS accurate mass (theoretical m/z)	class	Sub pathway	WT_AVG	AS-SOD9_AVG	AS-SOD24_AVG	variables (VIP)
Flavonoid		299.0563 (299.0561 [M-H]-)	Flavonoid		0	0.860729	7.21636	0.511089
Coumaroyl-hexose		325.0929 (325.0929 [M-H]-)	Phenolic glycoside		-1.66533e-16	4.28318	1.81831	3.80038
Cinnamoyl-hexose		355.1036 (355.1035 [M-H+HCOOH]-)	Phenolic glycoside		4.81097e-16	5.61016	3.05799	3.15359
Ferulate-glycoside		445.1143 (445.1140 [M-H]-)	Phenolic glycoside		0	5.79983	20.9577	2.83552
Ethanolamine	1269 (1272)		Amine alcohol	Glycerophospholipid metabolism; Phosphonate and phosphinate metabolism	0	-2.34261	-2.8114	1.56915
Glutamic acid	1615 (1613)		Amino acid	Alanine, aspartate and glutamate metabolism; Arginine and proline metabolism; Nitrogen metabolism; Biosynthesis of plant secondary metabolites; Glutathione metabolism; D-Glutamine and D-glutamate metabolism	0	24.2675	12.8835	1.03419
Ornithine	1609 (1608)		Amino acid	Arginine and proline metabolism; D-Arginine and D-ornithine metabolism; Glutathione metabolism; Glutathione metabolism; Biosynthesis of plant secondary metabolites	0	22.8734	2.51547	0.959149
Arginine	1818 (1819)		Amino acid	Arginine and proline metabolism; D-Arginine and D-ornithine metabolism; Biosynthesis of plant secondary metabolites	0	20.6204	2.29856	0.829062
GABA (4-aminobutyric acid)	1526 (1528)		Amino acid	Alanine, aspartate and glutamate metabolism; Arginine and proline metabolism; beta-Alanine metabolism	-8.14164e-16	-4.19391	-10.298	0.647222
3-Cyanoalanine	1370 (1368)		Amino acid	Cyanoamino acid metabolism	0	5.72526	4.6896	0.48925
Aspartic acid	1517 (1516)		Amino acid	Alanine, aspartate and glutamate metabolism; Biosynthesis of plant secondary metabolites	0	5.79312	3.74539	0.457357
Cycloleucine	1362		Amino acid		-1.85037e-16	4.12572	4.30833	0.684638
Phenylalanine	1622 (1622)		Amino acid	Phenylalanine metabolism; Phenylalanine, tyrosine and tryptophan biosynthesis; Phenylpropanoid biosynthesis; Cyanoamino acid metabolism; Biosynthesis of plant secondary metabolites	0	4.18053	-1.98364	0.462819
Valine	1220 (1222)		Amino acid	Valine, leucine and isoleucine degradation; Valine, leucine and isoleucine biosynthesis; Cyanoamino acid metabolism; Biosynthesis of plant secondary metabolites	0	3.3171	1.14809	0.856335
Glycine	1304 (1304)		Amino acid	Glycine, serine and threonine metabolism	0	3.30023	0.231112	0.67264
Pyroglutamic acid	1518 (1514)		Amino acid (Pyrrolidine)	Glutathione metabolism	0	4.00215	2.81483	2.93906
Glutaric acid	1404 (1405)		Dicarboxylic acid	Lysine degradation; Fatty acid metabolism	0	2.01715	2.74009	0.98399
Disaccharide	2325		Disaccharide		0	0.237001	6.09974	1.12445
Sucrose	2630 (2627)		Disaccharide	Starch and sucrose metabolism; Galactose metabolism	1.70234e-15	0.0149967	-4.79264	1.0838
Salicylic acid-glucopyranoside	2559		Glucopyranoside		1.70234e-15	-3.60584	-6.9947	0.689274
Fructose-6-Phosphate	2290 (2296)		Hexose phosphate	Pentose and glucuronate interconversions; Carbon fixation in photosynthetic organisms	-3.33067e-16	7.01598	3.47326	0.881907
Glucose-6-Phosphate	2303 (2307)		Hexose phosphate	Starch and sucrose metabolism; Biosynthesis of secondary metabolites; Carbohydrate digestion and absorption	-1.85037e-16	4.3732	2.35084	0.644676
Shikimic acid	1803 (1807)		Hydroxy acid	Phenylalanine, tyrosine and tryptophan biosynthesis; Biosynthesis of phenylpropanoids; Biosynthesis of plant hormones; Biosynthesis of plant secondary metabolites	-3.70074e-17	6.57843	0.961242	0.917595
Uridine	2435 (2437)		Nucleoside	Pyrimidine metabolism	-4.62593e-17	-5.16254	-5.19346	1.02123
Threonic acid	1552 (1548)		Organic acid	Ascorbate and aldarate metabolism	-4.81097e-16	3.26569	1.46774	0.496423
Oxalic acid	1140 (1130)		Oxalic acid	Glyoxylate and dicarboxylate metabolism	1.11022e-15	4.13933	4.91486	0.882869
Xylose	1646 (1649)		Pentose (aldose)	Starch and sucrose metabolism; Pentose and glucuronate interconversions; Amino sugar and nucleotide sugar metabolism	7.40149e-16	-4.59134	-3.3476	0.785072
Inositol phosphate-like	2779		phosphate		-3.33067e-16	-2.19813	3.3983	0.554392
Raffinose	3370 (3369)		Trisaccharide	Galactose metabolism	-1.66533e-15	3.20271	-6.90937	1.06568

## Sheet: Table S4.1_Cellular location
Table S4.1. List of proteins (GO cellular localisation) in transgenic hipI-SOD plants compared with WT. Derived from arabidopsis TAIR database (www.arabidopsis.org)
Columns indicate: JGI V2.2 IDs.; MapMan symbol; ATG Arabidopsis (GO Cellular localisation) data associated to publications, annotations and loci
JGI V2.2 ID	MapMan symbol	ATG Arabidopsis (GO Cellular localisation) data associated to publications, annotations and loci
POPTR_0008s04010.1	VMA10 (VACUOLAR MEMBRANE ATPASE 10)	vacuole, plasma membrane, vacuolar proton-transporting V-type ATPase complex, vacuolar membrane, Golgi apparatus, cytosol
POPTR_0002s25950.1	acid phosphatase class B family protein	vacuole, cell wall, vacuolar membrane, plasmodesma
POPTR_0005s01850.1	CRT1 (CALRETICULIN 1)	vacuolar membrane, plasmodesma
POPTR_0022s00530.1	CPHSC70-1 (chloroplast heat shock protein 70-1)	thylakoid, chloroplast, chloroplast stroma, chloroplast envelope, apoplast
POPTR_0001s05100.1	MOD1 (MOSAIC DEATH 1)	thylakoid, chloroplast, chloroplast stroma, chloroplast envelope
POPTR_0018s14290.1	PBA1 (20S proteasome beta subunit A 1)	proteasome core complex, vacuole, vacuolar membrane, cytosol
POPTR_0012s14980.1	PAB1 (PROTEASOME SUBUNIT PAB1)	proteasome core complex, cytosolic ribosome, proteasome core complex, alpha-subunit complex, chloroplast, cytosol
POPTR_0012s09840.1	elongation factor 1-beta, putative / EF-1-beta, putative	plasma membrane, eukaryotic translation elongation factor 1 complex,cytosol
POPTR_0015s10630.1	elongation factor 1-beta, putative / EF-1-beta, putative	plasma membrane, eukaryotic translation elongation factor 1 complex,cytosol
POPTR_0001s23190.1	elongation factor 1-beta / EF-1-beta	plasma membrane, eukaryotic translation elongation factor 1 complex
POPTR_0009s02370.1	elongation factor 1B alpha-subunit 2 (eEF1Balpha2)	plasma membrane, eukaryotic translation elongation factor 1 complex
POPTR_0010s21840.1	DHAR2	plasma membrane, cytosol
POPTR_0008s02430.1	ATX1	plasma membrane, chromatin
POPTR_0012s14720.1	ATBAG7 (ARABIDOPSIS THALIANA BCL-2-ASSOCIATED ATHANOGENE 7)	plasma membrane, chloroplast, plasmodesma
POPTR_0002s08260.1	ATPDIL1-1 (PDI-LIKE 1-1)	plasma membrane, chloroplast, endoplasmic reticulum, vacuolar membrane, Golgi apparatus
POPTR_0010s16050.1	stable protein 1-related	plasma membrane, chloroplast, cytosol
POPTR_0004s07320.1	isocitrate dehydrogenase, putative / NADP+ isocitrate dehydrogenase, putative	plasma membrane, chloroplast, chloroplast stroma, plasmodesma,apoplast, cytosol
POPTR_0010s21270.1	HSC70-1 (heat shock cognate 70 kDa protein 1)	plasma membrane, cell wall, vacuolar membrane, Golgi apparatus,mitochondrion, cytosol
POPTR_0001s16250.1	ATPME3 (Arabidopsis thaliana pectin methylesterase 3)	plasma membrane, cell wall, apoplast
POPTR_0013s10350.1	phosphorylase family protein	plasma membrane
POPTR_0015s07010.1		plasma membrane
POPTR_0008s05320.1	UXS6	plasma membrane
POPTR_0017s12290.1		plasma membrane
POPTR_0009s15590.1	glycosyl hydrolase family 3 protein	plant-type cell wall, extracellular region, membrane, cell wall,plasmodesma
POPTR_0001s06560.1	aspartyl protease family protein	plant-type cell wall, extracellular region, cell wall, chloroplast,apoplast
POPTR_0002s09610.1	ANNAT1 (ANNEXIN ARABIDOPSIS 1)	nucleus, thylakoid, vacuole, plasma membrane, cell wall, chloroplast,vacuolar membrane, chloroplast stroma, mitochondrion, plasmodesma,apoplast
POPTR_0005s07740.1	ANNAT2 (ANNEXIN ARABIDOPSIS 2)	nucleus, thylakoid
POPTR_0001s28750.1	ATUBA1 (ARABIDOPSIS THALIANA UBIQUITIN-ACTIVATING ENZYME 1)	nucleus, plasma membrane, plasmodesma, cytosol
POPTR_0014s02200.1	WPP2 (WPP domain protein 2)	nucleus, plasma membrane, cytosol
POPTR_0006s24090.1	APM1 (AMINOPEPTIDASE M1)	nucleus, plasma membrane, cytosol
POPTR_0005s26930.1		nucleus, plasma membrane, chloroplast, cytosol
POPTR_0001s18040.1	HSP91 (Heat shock protein 91)	nucleus, plasma membrane, cell wall, plasmodesma, cytosol
POPTR_0011s12800.1	universal stress protein (USP) family protein	nucleus, plasma membrane
POPTR_0017s13710.1	similar to unknown protein [Arabidopsis thaliana] (TAIR:AT1G69510.2)	nucleus, plasma membrane
POPTR_0011s08350.1	SGS domain-containing protein	nucleus, plasma membrane
POPTR_0002s13920.1	nuclear RNA-binding protein (RGGA)	nucleus, peroxisome, cytosol
POPTR_0003s07950.1	nuclear RNA-binding protein, putative	nucleus, peroxisome, cytosol
POPTR_0004s03100.1	G-H2AX/GAMMA-H2AX/H2AXA/HTA5	nucleus, nucleosome
POPTR_0001s05470.1	histone H3.2	nucleus, nucleosome
POPTR_0005s26260.1	SHD (SHEPHERD)	nucleus, membrane, vacuole, plasma membrane, chloroplast,vacuolar membrane, plasmodesma
POPTR_0010s17860.1	phosphoglycerate kinase, putative	nucleus, membrane, thylakoid, cell wall, chloroplast, chloroplast stroma, chloroplast envelope, apoplast, cytosol
POPTR_0019s08080.1	eIF4-gamma/eIF5/eIF2-epsilon domain-containing protein	nucleus, membrane, cytosol
POPTR_0006s26650.1	RAN3	nucleus, Golgi apparatus, plasmodesma
POPTR_0004s11780.1	40S ribosomal protein S19 (RPS19C)	nucleus, cytosolic ribosome, vacuole, intracellular, ribosome, cytosol
POPTR_0001s07160.1	nascent polypeptide associated complex alpha chain protein, putative / alpha-NAC, putative	nucleus, cytosolic ribosome, plasmodesma, cytosol
POPTR_0005s07380.1	EMB3010 (EMBRYO DEFECTIVE 3010)	nucleus, cytosolic ribosome, plasma membrane, intracellular, ribosome,plasmodesma, cytosol
POPTR_0002s05710.1	40S ribosomal protein S12 (RPS12C)	nucleus, cytosolic ribosome, intracellular, ribosome
POPTR_0015s12460.1	P40 (40S ribosomal protein SA)	nucleus, cytosolic ribosome, cytoplasm, membrane, plasma membrane,chloroplast, intracellular, ribosome, small ribosomal subunit,plasmodesma, cytosol
POPTR_0002s01080.1	CAT2 (CATALASE 2)	nucleus, cytosolic ribosome, chloroplast, peroxisome
POPTR_0017s13350.1	RGP2 (REVERSIBLY GLYCOSYLATED POLYPEPTIDE 2)	nucleus, cytosolic ribosome, cell junction, cell wall
POPTR_0006s15090.1	3, NFA3	nucleus, cytosol
POPTR_0006s22210.1	MMZ4/UEV1D/UEV1D-4 (MMS ZWEI HOMOLOGE 4, UBIQUITIN E2 VARIANT 1D-4)	nucleus, cytosol
POPTR_0010s01700.1	TCTP (TRANSLATIONALLY CONTROLLED TUMOR PROTEIN)	nucleus, cytoplasm, thylakoid, plasma membrane, chloroplast, vacuolar membrane, Golgi apparatus, plasmodesma, apoplast, cytosol
POPTR_0006s23310.1	RPT1A (regulatory particle triple-A 1A)	nucleus, cytoplasm, plasma membrane, cytosol
POPTR_0010s17870.1	PGK (PHOSPHOGLYCERATE KINASE)	nucleus, cytoplasm, membrane, plasma membrane, vacuolar membrane, chloroplast stroma, plasmodesma, apoplast, cytosol
POPTR_0010s06560.1	GAPC (GLYCERALDEHYDE-3-PHOSPHATE DEHYDROGENASE C SUBUNIT)	nucleus, cytoplasm, membrane, plasma membrane, chloroplast,vacuolar membrane, apoplast, cytosol
POPTR_0002s25390.1	RPT2A (REGULATORY PARTICLE AAA-ATPASE 2A)	nucleus, cytoplasm, membrane
POPTR_0005s02520.1	RPT5A (regulatory particle triple-A 5A)	nucleus, cytoplasm, cytosol
POPTR_0006s12740.1	(Cell division control protein 48 homolog E)	nucleus, cell wall, Golgi apparatus, cytosol
POPTR_0011s11260.2	UBC13A/UBC35 (UBIQUITIN-CONJUGATING ENZYME35)	nucleus
POPTR_0017s10720.1	similar to unknown protein [Arabidopsis thaliana] (TAIR:AT3G01670.1)	nucleus
POPTR_0005s09600.1	ATNUC-L1/PARL1 (PARALLEL 1)	nucleus
POPTR_0003s16480.1	MAB1 (MACCI-BOU)	nucleolus, vacuolar membrane, mitochondrion
POPTR_0004s16260.1	ATGRP7 (COLD, CIRCADIAN RHYTHM, AND RNA BINDING 2)	nucleolus, nucleus, plasma membrane, cell wall, chloroplast,peroxisome, Golgi apparatus
POPTR_0009s11920.1	ATGRP7 (COLD, CIRCADIAN RHYTHM, AND RNA BINDING 2)	nucleolus, nucleus, plasma membrane, cell wall, chloroplast,peroxisome, Golgi apparatus
POPTR_0016s12720.1	ATG2 (G2p-related protein)	nucleolus, nucleus, plasma membrane
POPTR_0001s11010.1	BIP (LUMINAL BINDING PROTEIN)	nucleolus, nucleus, membrane, vacuole, plasma membrane, cell wall,chloroplast, vacuolar membrane, plasmodesma
POPTR_0007s09770.1	60S ribosomal protein L26 (RPL26A)	nucleolus, nucleus, cytosolic ribosome, membrane, plasma membrane,chloroplast, intracellular, large ribosomal subunit, ribosome, vacuolar membrane,cytosol
POPTR_0015s10330.2	GAPC-2	nucleolus, nucleus, cytoplasm, membrane, plasma membrane, cell wall, chloroplast, plasmodesma, cytosol
POPTR_0012s09570.1	GAPC-2	nucleolus, nucleus, cytoplasm, membrane, plasma membrane, cell wall, chloroplast, plasmodesma, cytosol
POPTR_0013s01220.1	AT-IMP (Arabidopsis thaliana importin alpha)	nucleolus, nucleus, cytoplasm, cell wall, cytosol
POPTR_0005s14680.1	H2B/HTB2 (HISTONE H2B)	nucleolus, nucleus, chloroplast thylakoid, nucleosome, chloroplast stroma
POPTR_0015s14490.1	ATRPS13A (RIBOSOMAL PROTEIN S13A)	nucleolus, membrane, chloroplast, intracellular, ribosome
POPTR_0016s05530.1	40S ribosomal protein S2 (RPS2C)	nucleolus, cytosolic ribosome, membrane, intracellular, ribosome, small ribosomal subunit, plasmodesma, cytosol
POPTR_0019s13040.1	ATL5 (A. THALIANA RIBOSOMAL PROTEIN L5)	nucleolus, cytosolic ribosome, cytoplasm, vacuole, plasma membrane,intracellular, ribosome, cytosol
POPTR_0002s20540.1	60S ribosomal protein L22-2 (RPL22B)	nucleolus, cytosolic ribosome, cytoplasm, plasma membrane, intracellular,ribosome, plasmodesma, cytosol
POPTR_0002s06680.1	ARP1 (ARABIDOPSIS RIBOSOMAL PROTEIN 1)	nucleolus, cytosolic ribosome, cytoplasm, membrane, vacuole, plasma membrane, cell wall, intracellular, ribosome, vacuolar membrane,plasmodesma, cytosol
POPTR_0006s13480.1	60S ribosomal protein L4/L1 (RPL4A)	nucleolus, cytosolic ribosome, cytoplasm, membrane, vacuole, plasma membrane, cell wall, chloroplast, ribosome, plasmodesma, cytosol
POPTR_0010s07020.1	60S ribosomal protein L17 (RPL17B)	nucleolus, cytosolic ribosome, cytoplasm, membrane, vacuole, intracellular,large ribosomal subunit, ribosome, plasmodesma
POPTR_0001s01350.1	ATBBC1 (breast basic conserved 1)	nucleolus, cytosolic ribosome, cytoplasm, membrane, plasma membrane, cell wall, intracellular, ribosome, vacuolar membrane,plasmodesma, cytosol
POPTR_0006s23870.1	40S ribosomal protein S3 (RPS3C)	nucleolus, cytosolic ribosome, cytoplasm, membrane, intracellular, ribosome,small ribosomal subunit, plasmodesma, cytosol
POPTR_0001s31700.1	ACT7 (actin 7)	nucleolus, cytoplasm, plasma membrane, cell wall, chloroplast stroma, plasmodesma, chloroplast envelope, cytosol
POPTR_0001s29670.1	TUA6 (tubulin alpha-6 chiain)	nucleolus, cytoplasm, membrane, vacuole, plasma membrane, cell wall, plasmodesma, cytosol
POPTR_0017s11740.1	TUA6 (tubulin alpha-6 chiain)	nucleolus, cytoplasm, membrane, vacuole, plasma membrane, cell wall, plasmodesma, cytosol
POPTR_0007s08390.1	LOS1 (Low expression of osmotically responsive genes 1)	nucleolus, cytoplasm, membrane, plasma membrane, chloroplast,vacuolar membrane, plasmodesma, cytosol
POPTR_0012s11020.1	60S ribosomal protein L34 (RPL34A)	nucleolus, cytoplasm, chloroplast, intracellular, ribosome
POPTR_0002s19000.1	SAM1 (S-adenosylmethionine synthetase 1)	nucleolus, cytoplasm, cell wall, plasmodesma
POPTR_0017s08570.1	ATGRP2 (GLYCINE-RICH RNA-BINDING PROTEIN 2)	mitochondrion
POPTR_0002s25050.1	60S ribosomal protein L32 (RPL32A)	mitochondrion
POPTR_0006s13900.1	SUS4	membrane, vacuole, plasma membrane, cytosol
POPTR_0018s07380.1	SUS4	membrane, vacuole, plasma membrane, cytosol
POPTR_0010s26000.1	VHA-A	membrane, vacuole, plasma membrane, cell wall, chloroplast, plant-type vacuole, vacuolar membrane, Golgi apparatus, mitochondrion,plasmodesma, chloroplast envelope
POPTR_0002s19210.1	ATARFA1E (ADP-RIBOSYLATION FACTOR A1E)	membrane, plasma membrane, intracellular, vacuolar membrane, Golgi apparatus, cytosol
POPTR_0009s06640.1	ATP synthase delta chain, mitochondrial, putative / H(+)-transporting two-sector ATPase, delta (OSCP) subunit, putative	membrane, plasma membrane, chloroplast, mitochondrion
POPTR_0001s36710.1	2-oxoacid dehydrogenase family protein	membrane, oxoglutarate dehydrogenase complex, mitochondrion
POPTR_0008s12550.1	ATP synthase beta chain 2, mitochondrial	membrane, mitochondrial proton-transporting ATP synthase complex, catalytic core F(1), proton-transporting ATP synthase complex, catalytic core F(1),proton-transporting two-sector ATPase complex, catalytic domain,mitochondrion, proton-transporting two-sector ATPase complex
POPTR_0010s23940.1	pyruvate kinase, putative	membrane, cytosol
POPTR_0001s05690.1	AAC2 (ADP/ATP CARRIER 2)	membrane, chloroplast, vacuolar membrane, mitochondrion,chloroplast envelope
POPTR_0016s12760.1	pyruvate decarboxylase, putative	membrane, chloroplast, cytosol
POPTR_0016s02790.1	RPT3 (root phototropism 3)	membrane, cell wall, plasmodesma, cytosol
POPTR_0001s06260.1	UBQ5 (UBIQUITIN 5)	intracellular, ribosome, Golgi apparatus
POPTR_0009s14850.1		intracellular, ribosome, cytosol
POPTR_0009s03780.2	60S acidic ribosomal protein P3 (RPP3B)	intracellular, ribosome, cytosol
POPTR_0010s04790.1	AT-E1 ALPHA (pyruvate dehydrogenase complex E1 alpha subunit)	intracellular membrane-bounded organelle, mitochondrion
POPTR_0004s14530.1	SEC14 cytosolic factor family protein / phosphoglyceride transfer family protein	integral to membrane, nucleus, plasma membrane
POPTR_0013s11070.1	SEC14 cytosolic factor family protein / phosphoglyceride transfer family protein	integral to membrane, nucleus, chloroplast
POPTR_0015s04510.1	thaumatin-like protein, putative / pathogenesis-related protein, putative	extracellular region, membrane, plasmodesma
POPTR_0002s19940.1	ATPDIL2-1/MEE30/UNE5 (PDI-LIKE 2-1)	extracellular region, endoplasmic reticulum, vacuolar membrane, Golgi apparatus, cytosol
POPTR_0006s14400.1	cysteine proteinase, putative	extracellular region
POPTR_0017s11940.1	GASA4 (GAST1 PROTEIN HOMOLOG 4)	extracellular region
POPTR_0004s04450.1	pollen Ole e 1 allergen and extensin family protein	extracellular region
POPTR_0018s03000.1	chloroplast nucleoid DNA-binding protein, putative	extracellular region
POPTR_0006s18240.1	GDSL-motif lipase/hydrolase family protein	extracellular region
POPTR_0001s10040.1	BTI1 (VIRB2-INTERACTING PROTEIN 1)	endoplasmic reticulum, plasmodesma
POPTR_0001s14040.1	HSP60 (Heat shock protein 60)	cytosolic ribosome, vacuolar membrane, mitochondrion
POPTR_0012s04700.1	ATARCA (Arabidopsis thaliana Homolog of the Tobacco ArcA)	cytosolic ribosome, plasma membrane, chloroplast,cytosol
POPTR_0003s03980.1	60S ribosomal protein L28 (RPL28C)	cytosolic ribosome, plasma membrane, cell wall, chloroplast,intracellular, ribosome, plasmodesma
POPTR_0003s11430.1	40S ribosomal protein S15A (RPS15aF)	cytosolic ribosome, membrane, plasma membrane, cell wall, chloroplast,intracellular, ribosome, vacuolar membrane, plasmodesma, cytosol
POPTR_0006s21210.1	ATRPS5B (RIBOSOMAL PROTEIN 5B)	cytosolic ribosome, membrane, plasma membrane, cell wall, chloroplast,intracellular, ribosome, small ribosomal subunit, vacuolar membrane,cytosol
POPTR_0017s01150.1	40S ribosomal protein S10 (RPS10A)	cytosolic ribosome, membrane, cytosol
POPTR_0004s09830.1	40S ribosomal protein S7 (RPS7B)	cytosolic ribosome, membrane, chloroplast, intracellular,ribosome, cytosol
POPTR_0002s14250.1	60S ribosomal protein L15 (RPL15A)	cytosolic ribosome, cytoplasm, plasma membrane, intracellular, ribosome,vacuolar membrane, cytosol
POPTR_0007s07960.1	ATGSR1 (Arabidopsis thaliana glutamine synthase clone R1)	cytosolic ribosome, cytoplasm, plasma membrane, cell wall,plasmodesma
POPTR_0009s01470.1	CPN60A (chloroplast / 60 kDa chaperonin alpha subunit)	cytosolic ribosome, cytoplasm, membrane, thylakoid, chloroplast,chloroplast stroma, mitochondrion, chloroplast envelope, apoplast
POPTR_0002s05220.1	RPS18C (S18 RIBOSOMAL PROTEIN)	cytosolic ribosome, cytoplasm, membrane, plasma membrane, cell wall,intracellular, ribosome, vacuolar membrane, plasmodesma
POPTR_0018s13700.1	60S ribosomal protein L7 (RPL7C)	cytosolic ribosome, cytoplasm, membrane, chloroplast, intracellular,ribosome
POPTR_0003s06880.1	P40 (40S ribosomal protein SA)	cytosolic ribosome, cytoplasm, membrane, chloroplast
POPTR_0030s00470.1	40S ribosomal protein S24 (RPS24B)	cytosolic ribosome, cytoplasm, membrane, cell wall,intracellular, ribosome
POPTR_0001s26950.1	40S ribosomal protein S8 (RPS8B)	cytosolic ribosome, cytoplasm, membrane
POPTR_0017s08170.1	60S ribosomal protein L13A (RPL13aA)	cytosolic ribosome, cytoplasm, large ribosomal subunit, ribosome
POPTR_0001s32170.1	60S ribosomal protein L13A (RPL13aD)	cytosolic ribosome, cytoplasm, large ribosomal subunit, ribosome
POPTR_0006s10460.1	40S ribosomal protein S4 (RPS4D)	cytosolic ribosome, cytoplasm, intracellular, ribosome, vacuolar membrane
POPTR_0008s04400.1	40S ribosomal protein S23 (RPS23B)	cytosolic ribosome, cytoplasm, intracellular, ribosome, small ribosomal subunit
POPTR_0001s35630.1	60S ribosomal protein L27 (RPL27C)	cytosolic ribosome, cytoplasm, intracellular, ribosome
POPTR_0001s12840.1	ARS27A (ARABIDOPSIS RIBOSOMAL PROTEIN S27)	cytosolic ribosome, cytoplasm, cell wall, intracellular, ribosome,plasmodesma
POPTR_0009s12150.1	40S ribosomal protein S25 (RPS25B)	cytosolic ribosome, cytoplasm
POPTR_0010s09180.1	similar to unknown protein [Arabidopsis thaliana] (TAIR:AT3G22850.1)	cytosol
POPTR_0602s00200.1	VEP1 (VEIN PATTERNING 1)	cytosol
POPTR_0009s15910.1	chaperonin, putative	cytosol
POPTR_0008s04230.1	elongation factor 1-alpha / EF-1-alpha	cytoplasm, vacuole, plasmodesma
POPTR_0010s22570.1	elongation factor 1-alpha / EF-1-alpha	cytoplasm, vacuole, plasmodesma
POPTR_0005s17300.1	GRF2 (GENERAL REGULATORY FACTOR 2)	cytoplasm, vacuole, plasma membrane, vacuolar membrane,Golgi apparatus, cytosol
POPTR_0002s10000.1	GRF2 (GENERAL REGULATORY FACTOR 2)	cytoplasm, vacuole, plasma membrane, vacuolar membrane,Golgi apparatus, cytosol
POPTR_0014s04880.1	NDPK1 (nucleoside diphosphate kinase 1)	cytoplasm, vacuole, plasma membrane, chloroplast, vacuolar membrane,plasmodesma, apoplast, cytosol
POPTR_0002s20400.1	60S ribosomal protein L18 (RPL18C)	cytoplasm, vacuole, plasma membrane, chloroplast, intracellular,ribosome, vacuolar membrane
POPTR_0008s05640.1	ATCTIMC (CYTOSOLIC TRIOSE PHOSPHATE ISOMERASE)	cytoplasm, vacuole, plasma membrane, cell wall, chloroplast, vacuolar membrane, chloroplast stroma, plasmodesma, apoplast, cytosol
POPTR_0018s11600.1	cytosol aminopeptidase family protein	cytoplasm, vacuole, chloroplast, intracellular, chloroplast stroma,cytosol
POPTR_0015s10490.1	ADK1 (ADENYLATE KINASE 1)	cytoplasm, vacuolar membrane, mitochondrion
POPTR_0002s04420.1	40S ribosomal protein S15 (RPS15C)	cytoplasm, ribosome, small ribosomal subunit
POPTR_0006s11400.1	2,3-biphosphoglycerate-independent phosphoglycerate mutase, putative / phosphoglyceromutase, putative	cytoplasm, plasmodesma, apoplast, cytosol
POPTR_0002s06240.1	glycine-rich protein	cytoplasm, plasma membrane, plasmodesma, cytosol
POPTR_0008s16670.1	malate dehydrogenase, cytosolic, putative	cytoplasm, plasma membrane, plasmodesma, cytosol
POPTR_0008s18260.1	T-complex protein 1 epsilon subunit, putative / TCP-1-epsilon, putative / chaperonin, putative	cytoplasm, plasma membrane, plasmodesma, cytosol
POPTR_0012s03450.1	60S ribosomal protein L19 (RPL19B)	cytoplasm, plasma membrane, intracellular, ribosome
POPTR_0004s07620.1	60S ribosomal protein L19 (RPL19B)	cytoplasm, plasma membrane, intracellular, ribosome
POPTR_0008s03800.1	ADK2 (ADENOSINE KINASE 2)	cytoplasm, plasma membrane, cytosol
POPTR_0003s16930.1	NTF2B (NUCLEAR TRANSPORT FACTOR 2B)	cytoplasm, plasma membrane, cytosol
POPTR_0002s07290.1	ADH1 (ALCOHOL DEHYDROGENASE 1)	cytoplasm, plasma membrane, cytosol
POPTR_0017s01390.1	UTP--glucose-1-phosphate uridylyltransferase, putative / UDP-glucose pyrophosphorylase, putative / UGPase, putative	cytoplasm, plasma membrane, cytosol
POPTR_0010s11970.1	phosphoglucomutase, cytoplasmic, putative / glucose phosphomutase, putative	cytoplasm, plasma membrane, cytosol
POPTR_0003s10270.2	ACBP (ACYL-COA-BINDING PROTEIN)	cytoplasm, plasma membrane, cytosol
POPTR_0006s11570.1	ATMDAR1 (MONODEHYDROASCORBATE REDUCTASE 1)	cytoplasm, plasma membrane, chloroplast, peroxisome,apoplast
POPTR_0017s13840.2	GRF7 (GENERAL REGULATORY FACTOR 7)	cytoplasm, plasma membrane, chloroplast, Golgi apparatus,plasmodesma
POPTR_0002s23510.1	ATB2	cytoplasm, plasma membrane, chloroplast envelope
POPTR_0001s29350.1	heat shock protein 81-4 (HSP81-4)	cytoplasm, plasma membrane, cell wall, vacuolar membrane, Golgi apparatus, chloroplast stroma, apoplast
POPTR_0001s47020.1	heat shock protein 81-4 (HSP81-4)	cytoplasm, plasma membrane, cell wall, vacuolar membrane, Golgi apparatus, chloroplast stroma, apoplast
POPTR_0003s21080.1	TUA5 (tubulin alpha-5)	cytoplasm, plasma membrane, cell wall, plasmodesma
POPTR_0001s04180.1	TUA5 (tubulin alpha-5)	cytoplasm, plasma membrane, cell wall, plasmodesma
POPTR_0009s02070.1	APX1 (ASCORBATE PEROXIDASE 1)	cytoplasm, plasma membrane, cell wall, chloroplast, Golgi apparatus,chloroplast stroma, plasmodesma, cytosol
POPTR_0009s13270.1	peptidyl-prolyl cis-trans isomerase / cyclophilin (CYP2) / rotamase	cytoplasm, plasma membrane, apoplast, cytosol
POPTR_0011s11210.1	GRF9 (GENERAL REGULATORY FACTOR 9)	cytoplasm, plasma membrane
POPTR_0002s03580.1	isoflavone reductase, putative	cytoplasm, plasma membrane
POPTR_0017s08610.1	HOG1 (HOMOLOGY-DEPENDENT GENE SILENCING 1)	cytoplasm, membrane, vacuole, plasma membrane, vacuolar membrane, plasmodesma, cytosol
POPTR_0001s32780.1	HOG1 (HOMOLOGY-DEPENDENT GENE SILENCING 1)	cytoplasm, membrane, vacuole, plasma membrane, vacuolar membrane, plasmodesma, cytosol
POPTR_0006s07680.1	60S ribosomal protein L12 (RPL12B)	cytoplasm, membrane, ribosome
POPTR_0009s06020.1	WD-40 repeat family protein	cytoplasm, membrane, plasmodesma, cytosol
POPTR_0019s04980.1	chaperonin, putative	cytoplasm, membrane, plasmodesma, cytosol
POPTR_0006s17940.1	fructose-bisphosphate aldolase, putative	cytoplasm, membrane, plasma membrane, plasmodesma,cytosol
POPTR_0017s08600.1	SHM4 (SERINE HYDROXYMETHYLTRANSFERASE 4)	cytoplasm, membrane, plasma membrane, plasmodesma,cytosol
POPTR_0006s11800.1	LOS2 (Low expression of osmotically responsive genes 1)	cytoplasm, membrane, plasma membrane, chloroplast,phosphopyruvate hydratase complex, plasmodesma, apoplast, cytosol
POPTR_0015s14380.1	LOS2 (Low expression of osmotically responsive genes 1)	cytoplasm, membrane, plasma membrane, chloroplast,phosphopyruvate hydratase complex, plasmodesma, apoplast, cytosol
POPTR_0001s44990.1	TPX1 (THIOREDOXIN-DEPENDENT PEROXIDASE 1)	cytoplasm, membrane, plasma membrane, chloroplast,cytosol
POPTR_0003s12330.1	RPL24A (RIBOSOMAL PROTEIN L24)	cytoplasm, membrane, plasma membrane, chloroplast, ribosome,cytosol
POPTR_0004s20220.1	ATCIMS (COBALAMIN-INDEPENDENT METHIONINE SYNTHASE)	cytoplasm, membrane, plasma membrane, chloroplast, peroxisome,vacuolar membrane, chloroplast stroma, plasmodesma, apoplast,cytosol
POPTR_0009s15490.1	ATCIMS (COBALAMIN-INDEPENDENT METHIONINE SYNTHASE)	cytoplasm, membrane, plasma membrane, chloroplast, peroxisome,vacuolar membrane, chloroplast stroma, plasmodesma, apoplast,cytosol
POPTR_0013s05850.1	ATCIMS (COBALAMIN-INDEPENDENT METHIONINE SYNTHASE)	cytoplasm, membrane, plasma membrane, chloroplast, peroxisome,vacuolar membrane, chloroplast stroma, plasmodesma, apoplast,
POPTR_0002s24410.1	60S ribosomal protein L13A (RPL13aC)	cytoplasm, membrane, large ribosomal subunit, ribosome
POPTR_0018s12330.1	RPS11-BETA (RIBOSOMAL PROTEIN S11-BETA)	cytoplasm, membrane, intracellular, ribosome
POPTR_0013s15560.1	60S ribosomal protein L10 (RPL10B)	cytoplasm, membrane, chloroplast envelope
POPTR_0011s02000.1	pyrophosphate--fructose-6-phosphate 1-phosphotransferase beta subunit, putative / pyrophosphate-dependent 6-phosphofructose-1-kinase, putative	cytoplasm, membrane, cell wall, 6-phosphofructokinase complex, cytosol
POPTR_0004s17940.1	RPN10 (REGULATORY PARTICLE NON-ATPASE 10)	cytoplasm, membrane
POPTR_0002s18010.1	60s acidic ribosomal protein P1, putative	cytoplasm, intracellular, ribosome
POPTR_0004s05590.1	60S ribosomal protein L36 (RPL36A)	cytoplasm, intracellular, ribosome
POPTR_0001s18370.1	60S ribosomal protein L37 (RPL37B)	cytoplasm, intracellular, ribosome
POPTR_0004s13690.1	40S ribosomal protein S14 (RPS14C)	cytoplasm, intracellular, ribosome
POPTR_0008s06620.1	60S acidic ribosomal protein P0 (RPP0A)	cytoplasm, intracellular, ribosome
POPTR_0008s05970.1	60S ribosomal protein L35a (RPL35aC)	cytoplasm, intracellular, ribosome
POPTR_0013s01830.1	40S ribosomal protein S21 (RPS21C)	cytoplasm, intracellular, ribosome
POPTR_0008s01820.1	40S ribosomal protein S17 (RPS17D)	cytoplasm, intracellular, ribosome
POPTR_0001s24330.1	ADF4 (ACTIN DEPOLYMERIZING FACTOR 4)	cytoplasm, intracellular
POPTR_0002s01840.1	EIF3C (EUKARYOTIC TRANSLATION INITIATION FACTOR 3)	cytoplasm, eukaryotic translation initiation factor 3 complex, cytosol
POPTR_0003s11350.1	ATHIP1 (ARABIDOPSIS THALIANA HSP70-INTERACTING PROTEIN 1)	cytoplasm, cytosol
POPTR_0014s05750.1	ATTCP-1 (Arabidopsis thaliana T-complex protein 1 alpha subunit)	cytoplasm, cytosol
POPTR_0008s00310.1	pyruvate kinase, putative	cytoplasm, cytosol
POPTR_0014s02550.1	PAB8 (POLY(A) BINDING PROTEIN 8)	cytoplasm, cytosol
POPTR_0017s12760.1	UDP-glucose 6-dehydrogenase, putative	cytoplasm, cytosol
POPTR_0004s14120.1	chaperonin, putative	cytoplasm, cytosol
POPTR_0001s32490.1	methionine--tRNA ligase, putative / methionyl-tRNA synthetase, putative / MetRS, putative	cytoplasm, cytosol
POPTR_0003s16030.1	transaldolase, putative	cytoplasm, chloroplast, chloroplast stroma
POPTR_0014s04380.1	chloroplast chaperonin 10, putative	cytoplasm, chloroplast
POPTR_0010s16420.1	RGP3 (REVERSIBLY GLYCOSYLATED POLYPEPTIDE 3)	cytoplasm, cell junction, cell wall, plasmodesma
POPTR_0006s04560.1	ATSFGH (ARABIDOPSIS THALIANA S-FORMYLGLUTATHIONE HYDROLASE)	cytoplasm, apoplast, cytoplasmic membrane-bounded vesicle
POPTR_0005s25420.1	ATTRX1 (Arabidopsis thaliana thioredoxin H-type 1)	cytoplasm
POPTR_0006s19870.1	EIF-5A (eukaryotic translation initiation factor 5A-1)	cytoplasm
POPTR_0016s08580.1	APX2 (ASCORBATE PEROXIDASE 2)	cytoplasm
POPTR_0007s01850.1	pfkB-type carbohydrate kinase family protein	cytoplasm
POPTR_0006s04870.1	VLN2 (VILLIN 2)	cytoplasm
POPTR_0006s13440.1	APX2 (ASCORBATE PEROXIDASE 2)	cytoplasm
POPTR_0011s11190.1	ATPPC3 (PHOSPHOENOLPYRUVATE CARBOXYLASE 3)	cytoplasm
POPTR_0009s02660.2	CAM5 (CALMODULIN 5)	cytoplasm
POPTR_0002s25930.1	EMB2171 (EMBRYO DEFECTIVE 2171)	chloroplast, ribosome
POPTR_0002s13630.1	malate oxidoreductase, putative	chloroplast, mitochondrion
POPTR_0002s14740.1	3-phosphoshikimate 1-carboxyvinyltransferase / 5-enolpyruvylshikimate-3-phosphate / EPSP synthase	chloroplast, chloroplast stroma
POPTR_0002s14730.1	transketolase, putative	chloroplast, chloroplast stroma
POPTR_0012s01140.1	PKP-BETA1/PKP1/PKP2 (PLASTIDIC PYRUVATE KINASE 1)	chloroplast, chloroplast stroma
POPTR_0012s03170.1	ATB5-A (Cytochrome b5 A)	chloroplast thylakoid membrane, vacuole, plasma membrane, vacuolar membrane
POPTR_0012s13510.1	ATMP2 (MEMBRANE STEROID BINDING PROTEIN 2)	chloroplast thylakoid membrane, plasma membrane
POPTR_0002s20340.2	SUS3	chloroplast
POPTR_0014s15820.1	ATPDIL2-2 (PDI-LIKE 2-2)	chloroplast
POPTR_0005s08100.1	AAT/ATAAT/MEE17 (maternal effect embryo arrest 17)	chloroplast
POPTR_0001s10670.1	NDPK1 (nucleoside diphosphate kinase 1)	chloroplast
POPTR_0018s09380.1	ATNADP-ME4 (NADP-MALIC ENZYME 4)	chloroplast
POPTR_0009s08320.1	mtHSC70-2 (HEAT SHOCK PROTEIN 70)	cell wall, chloroplast, vacuolar membrane, mitochondrion
POPTR_0011s09860.1	malate dehydrogenase (NAD), mitochondrial, putative	cell wall, chloroplast, mitochondrion
POPTR_0001s38560.1	malate dehydrogenase (NAD), mitochondrial, putative	cell wall, chloroplast, mitochondrion
POPTR_0015s14510.1	40S ribosomal protein S20 (RPS20C)	cell wall, chloroplast, intracellular, ribosome, small ribosomal subunit
POPTR_0003s01440.1	protease inhibitor/seed storage/lipid transfer protein (LTP) family protein	anchored to plasma membrane, plasma membrane
POPTR_0001s35790.1	chaperonin, putative	anchored to plasma membrane, cytoplasm, cell wall, cytosol
POPTR_0004s17840.1	ATGRP2B (GLYCINE-RICH PROTEIN 2B)
POPTR_0010s15250.1	tropinone reductase, putative / tropine dehydrogenase, putative
POPTR_0005s27500.1	similar to unnamed protein product [Vitis vinifera] (GB:CAO66258.1)
POPTR_0013s05480.1	GDH1 (GLUTAMATE DEHYDROGENASE 1)
POPTR_0010s16860.1	nodulin-related
